# Supplementary material for: Exploring Free Energies of Specific Protein Conformations Using the Martini Force Field
Source: J Chem Theory Comput. 2024 Mar 1;20(5):2273–83. doi: 10.1021/acs.jctc.3c01155 (PMC10938637; doi:10.1021/acs.jctc.3c01155)
Supplement: Supplementary file 1 — ct3c01155_si_001.zip [file ct3c01155_si_001.zip]

Archive with 6 entries (6 files):
- SPB_dual.itp
- SNase_dual.itp
- LAH4_dual.itp
- b2AR_dual.itp
- mix_rubber_bands.sh
- GCN4_dual.itp
