# Supplementary material for: Exploring Free Energies of Specific Protein Conformations Using the Martini Force Field
Source: J Chem Theory Comput. 2024 Mar 1;20(5):2273–83. doi: 10.1021/acs.jctc.3c01155 (PMC10938637; doi:10.1021/acs.jctc.3c01155)
Supplement: Supplementary file 1 — ct3c01155_si_001.zip [file ct3c01155_si_001.zip › SPB_dual.itp]

; This file was generated using the following command:
; /home/valery/tutorial_env/bin/martinize2 -f 1rg3.pdb -x cg_1rg3.pdb -o cg_1rg3.top -sep -ignore HOH -elastic -cys auto
; martinize with vermouth 0.9.3

; Pleas cite the following papers:
; Souza, P C T; Alessandri, R; Barnoud, J; Thallmair, S; Faustino, I; Grünewald, F; Patmanidis, I; Abdizadeh, H; Bruininks, B M H; Wassenaar, T A; Kroon, P C; Melcr, J; Nieto, V; Corradi, V; Khan, H M; Domański, J; Javanainen, M; Martinez-Seara, H; Reuter, N; Best, R B; Vattulainen, I; Monticelli, L; Periole, X; Tieleman, D P; de Vries, A H; Marrink, S J;  Nature Methods 2021; 10.1038/s41592-021-01098-3

[ moleculetype ]
protein 1

[ atoms ]
 1 Q5    1 GLY BB   1   1 
 2 P2    2 ARG BB   2 0.0 
 3 SC3   2 ARG SC1  3 0.0 
 4 SQ3p  2 ARG SC2  4 1.0 
 5 P2    3 MET BB   5 0.0 
 6 C6    3 MET SC1  6 0.0 
 7 P2    4 LEU BB   7 0.0 
 8 SC2   4 LEU SC1  8 0.0 
 9 SP2a  5 PRO BB   9 0.0 
10 SC3   5 PRO SC1 10 0.0 
11 P2    6 GLN BB  11 0.0 
12 P5    6 GLN SC1 12 0.0 
13 P2    7 LEU BB  13 0.0 
14 SC2   7 LEU SC1 14 0.0 
15 SP2   8 VAL BB  15 0.0 
16 SC3   8 VAL SC1 16 0.0 
17 P2    9 CYS BB  17 0.0 
18 TC6   9 CYS SC1 18 0.0 
19 P2   10 ARG BB  19 0.0 
20 SC3  10 ARG SC1 20 0.0 
21 SQ3p 10 ARG SC2 21 1.0 
22 P2   11 LEU BB  22 0.0 
23 SC2  11 LEU SC1 23 0.0 
24 SP2  12 VAL BB  24 0.0 
25 SC3  12 VAL SC1 25 0.0 
26 P2   13 LEU BB  26 0.0 
27 SC2  13 LEU SC1 27 0.0 
28 P2   14 ARG BB  28 0.0 
29 SC3  14 ARG SC1 29 0.0 
30 SQ3p 14 ARG SC2 30 1.0 
31 P2   15 CYS BB  31 0.0 
32 TC6  15 CYS SC1 32 0.0 
33 Q5   16 SER BB  33  -1 
34 TP1  16 SER SC1 34 0.0 

[ bonds ]
; Backbone bonds
 1  2 1 0.350 4000
 2  5 1 0.350 4000
 5  7 1 0.350 4000
 7  9 1 0.350 4000
 9 11 1 0.350 4000
11 13 1 0.350 4000
13 15 1 0.350 4000
15 17 1 0.350 4000
17 19 1 0.350 4000
19 22 1 0.350 4000
22 24 1 0.350 4000
24 26 1 0.350 4000
26 28 1 0.350 4000
28 31 1 0.350 4000
31 33 1 0.350 4000

; Rubber band

5 11 1 0.58781 50.0 0.86123 50.0
7 13 1 0.4979 50.0 0.69866 50.0
9 15 1 0.69757 50.0 0.60407 50.0
9 17 1 0.78762 50.0 0.72671 50.0
9 19 1 0.88345 50.0 0.88508 50.0
11 17 1 0.50411 500.0 0.4983 500.0
11 19 1 0.54192 500.0 0.59662 500.0
11 22 1 0.7476 500.0 0.82458 500.0
13 19 1 0.48986 500.0 0.47816 500.0
13 22 1 0.56661 500.0 0.624 500.0
13 24 1 0.80804 500.0 0.82538 500.0
15 22 1 0.46047 500.0 0.49609 500.0
15 24 1 0.6491 500.0 0.63551 500.0
15 26 1 0.77708 500.0 0.81263 500.0
17 24 1 0.51956 500.0 0.45318 500.0
17 26 1 0.63229 500.0 0.56521 500.0
17 28 1 0.80865 500.0 0.76448 500.0
19 26 1 0.3842 500.0 0.44271 500.0
19 28 1 0.53406 500.0 0.52948 500.0
19 31 1 0.75339 500.0 0.71139 500.0
19 33 1 0.84815 500.0 0.88303 500.0
22 28 1 0.4307 500.0 0.50135 500.0
22 31 1 0.61932 500.0 0.55139 500.0
22 33 1 0.81112 500.0 0.79213 500.0
24 31 1 0.51168 500.0 0.46832 500.0
24 33 1 0.64066 500.0 0.60171 500.0
26 33 1 0.4652 500.0 0.47295 500.0
1 7 1 0.65364 50.0 0.65364 00000
1 9 1 0.71939 50.0 0.71939 00000
2 9 1 0.6314 50.0 0.6314 00000
2 11 1 0.70095 50.0 0.70095 00000
2 13 1 0.83504 50.0 0.83504 00000
5 13 1 0.60313 50.0 0.60313 00000
7 15 1 0.73699 50.0 0.73699 00000
11 26 1 0.89467 500.0 0.89467 00000
13 26 1 0.82995 500.0 0.82995 00000
13 28 1 0.84148 500.0 0.84148 00000
15 28 1 0.84965 500.0 0.84965 00000
17 31 1 0.87706 00000 0.87706 500.0


; Side chain bonds
 2  3 1 0.330 5000
 3  4 1 0.380 5000
 5  6 1 0.40 2500
 7  8 1 0.363 7500
 9 10 1 0.330 7500
11 12 1 0.400 5000
13 14 1 0.363 7500
17 18 1 0.341 7500
19 20 1 0.330 5000
20 21 1 0.380 5000
22 23 1 0.363 7500
26 27 1 0.363 7500
28 29 1 0.330 5000
29 30 1 0.380 5000
31 32 1 0.341 7500
33 34 1 0.287 7500

#ifdef FLEXIBLE
; Side chain bonds
15 16 1 0.292 1000000
24 25 1 0.292 1000000
#endif

[ constraints ]
#ifndef FLEXIBLE
; Side chain bonds
15 16 1 0.292
24 25 1 0.292
#endif

[ angles ]
; BBB angles
 1  2  5 2 127 20
 2  5  7 2 127 20
 5  7  9 2 127 20
 7  9 11 2 127 20
 9 11 13 2 127 20
11 13 15 2 127 20
13 15 17 2 127 20
15 17 19 2 127 20
17 19 22 2 127 20
19 22 24 2 127 20
22 24 26 2 127 20
24 26 28 2 127 20
26 28 31 2 127 20
28 31 33 2 127 20

; BBS angles regular martini
 1  2  3 2 100 25
 2  5  6 2 100 25
 5  7  8 2 100 25
 7  9 10 2 100 25
 9 11 12 2 100 25
11 13 14 2 100 25
13 15 16 2 100 25
15 17 18 2 100 25
17 19 20 2 100 25
19 22 23 2 100 25
22 24 25 2 100 25
24 26 27 2 100 25
26 28 29 2 100 25
28 31 32 2 100 25
31 33 34 2 100 25

; Side chain angles
 2  3  4 2 180.000 25.0
19 20 21 2 180.000 25.0
28 29 30 2 180.000 25.0
