# Supplementary material for: Exploring Free Energies of Specific Protein Conformations Using the Martini Force Field
Source: J Chem Theory Comput. 2024 Mar 1;20(5):2273–83. doi: 10.1021/acs.jctc.3c01155 (PMC10938637; doi:10.1021/acs.jctc.3c01155)
Supplement: Supplementary file 1 — ct3c01155_si_001.zip [file ct3c01155_si_001.zip › SNase_dual.itp]

; This file was generated using the following command:
; /home/valery/tutorial_env/bin/martinize2 -f 1kda.pdb -x cg_1kda.pdb -o cg_1kda.top -sep -ignore HOH -elastic -cys auto
; martinize with vermouth 0.9.3

; Pleas cite the following papers:
; Souza, P C T; Alessandri, R; Barnoud, J; Thallmair, S; Faustino, I; Grünewald, F; Patmanidis, I; Abdizadeh, H; Bruininks, B M H; Wassenaar, T A; Kroon, P C; Melcr, J; Nieto, V; Corradi, V; Khan, H M; Domański, J; Javanainen, M; Martinez-Seara, H; Reuter, N; Best, R B; Vattulainen, I; Monticelli, L; Periole, X; Tieleman, D P; de Vries, A H; Marrink, S J;  Nature Methods 2021; 10.1038/s41592-021-01098-3

[ moleculetype ]
protein 1

[ atoms ]
  1 Q5     1 LYS BB    1    1     
  2 SC3    1 LYS SC1   2  0.0     
  3 SQ4p   1 LYS SC2   3  1.0     
  4 P2     2 LEU BB    4  0.0     
  5 SC2    2 LEU SC1   5  0.0     
  6 P2     3 HIS BB    6  0.0     
  7 TC4    3 HIS SC1   7  0.0     
  8 TN6d   3 HIS SC2   8  0.0     
  9 TN5a   3 HIS SC3   9  0.0     
 10 P2     4 LYS BB   10  0.0     
 11 SC3    4 LYS SC1  11  0.0     
 12 SQ4p   4 LYS SC2  12  1.0     
 13 P2     5 GLU BB   13  0.0     
 14 Q5n    5 GLU SC1  14 -1.0     
 15 SP2a   6 PRO BB   15  0.0     
 16 SC3    6 PRO SC1  16  0.0     
 17 SP2    7 ALA BB   17  0.0     
 18 TC3    7 ALA SC1  18  0.0     
 19 P2     8 THR BB   19  0.0     
 20 SP1    8 THR SC1  20  0.0     
 21 P2     9 LEU BB   21  0.0     
 22 SC2    9 LEU SC1  22  0.0     
 23 P2    10 ILE BB   23  0.0     
 24 SC2   10 ILE SC1  24  0.0     
 25 P2    11 LYS BB   25  0.0     
 26 SC3   11 LYS SC1  26  0.0     
 27 SQ4p  11 LYS SC2  27  1.0     
 28 SP2   12 ALA BB   28  0.0     
 29 TC3   12 ALA SC1  29  0.0     
 30 P2    13 ILE BB   30  0.0     
 31 SC2   13 ILE SC1  31  0.0     
 32 P2    14 ASP BB   32  0.0     
 33 SQ5n  14 ASP SC1  33 -1.0     
 34 SP1   15 GLY BB   34  0.0     
 35 P2    16 ASP BB   35  0.0     
 36 SQ5n  16 ASP SC1  36 -1.0     
 37 P2    17 THR BB   37  0.0     
 38 SP1   17 THR SC1  38  0.0     
 39 SP2   18 VAL BB   39  0.0     
 40 SC3   18 VAL SC1  40  0.0     
 41 P2    19 LYS BB   41  0.0     
 42 SC3   19 LYS SC1  42  0.0     
 43 SQ4p  19 LYS SC2  43  1.0     
 44 P2    20 LEU BB   44  0.0     
 45 SC2   20 LEU SC1  45  0.0     
 46 P2    21 MET BB   46  0.0     
 47 C6    21 MET SC1  47  0.0     
 48 P2    22 TYR BB   48  0.0     
 49 TC4   22 TYR SC1  49  0.0     
 50 TC5   22 TYR SC2  50  0.0     
 51 TC5   22 TYR SC3  51  0.0     
 52 TN6   22 TYR SC4  52  0.0     
 53 P2    23 LYS BB   53  0.0     
 54 SC3   23 LYS SC1  54  0.0     
 55 SQ4p  23 LYS SC2  55  1.0     
 56 SP1   24 GLY BB   56  0.0     
 57 P2    25 GLN BB   57  0.0     
 58 P5    25 GLN SC1  58  0.0     
 59 SP2a  26 PRO BB   59  0.0     
 60 SC3   26 PRO SC1  60  0.0     
 61 P2    27 MET BB   61  0.0     
 62 C6    27 MET SC1  62  0.0     
 63 P2    28 THR BB   63  0.0     
 64 SP1   28 THR SC1  64  0.0     
 65 P2    29 PHE BB   65  0.0     
 66 SC4   29 PHE SC1  66  0.0     
 67 TC5   29 PHE SC2  67  0.0     
 68 TC5   29 PHE SC3  68  0.0     
 69 P2    30 ARG BB   69  0.0     
 70 SC3   30 ARG SC1  70  0.0     
 71 SQ3p  30 ARG SC2  71  1.0     
 72 P2    31 LEU BB   72  0.0     
 73 SC2   31 LEU SC1  73  0.0     
 74 P2    32 LEU BB   74  0.0     
 75 SC2   32 LEU SC1  75  0.0     
 76 P2    33 LEU BB   76  0.0     
 77 SC2   33 LEU SC1  77  0.0     
 78 SP2   34 VAL BB   78  0.0     
 79 SC3   34 VAL SC1  79  0.0     
 80 P2    35 ASP BB   80  0.0     
 81 SQ5n  35 ASP SC1  81 -1.0     
 82 P2    36 THR BB   82  0.0     
 83 SP1   36 THR SC1  83  0.0     
 84 SP2a  37 PRO BB   84  0.0     
 85 SC3   37 PRO SC1  85  0.0     
 86 P2    38 GLU BB   86  0.0     
 87 Q5n   38 GLU SC1  87 -1.0     
 88 P2    39 THR BB   88  0.0     
 89 SP1   39 THR SC1  89  0.0     
 90 P2    40 LYS BB   90  0.0     
 91 SC3   40 LYS SC1  91  0.0     
 92 SQ4p  40 LYS SC2  92  1.0     
 93 P2    41 HIS BB   93  0.0     
 94 TC4   41 HIS SC1  94  0.0     
 95 TN6d  41 HIS SC2  95  0.0     
 96 TN5a  41 HIS SC3  96  0.0     
 97 SP2a  42 PRO BB   97  0.0     
 98 SC3   42 PRO SC1  98  0.0     
 99 P2    43 LYS BB   99  0.0     
100 SC3   43 LYS SC1 100  0.0     
101 SQ4p  43 LYS SC2 101  1.0     
102 P2    44 LYS BB  102  0.0     
103 SC3   44 LYS SC1 103  0.0     
104 SQ4p  44 LYS SC2 104  1.0     
105 SP1   45 GLY BB  105  0.0     
106 SP2   46 VAL BB  106  0.0     
107 SC3   46 VAL SC1 107  0.0     
108 P2    47 GLU BB  108  0.0     
109 Q5n   47 GLU SC1 109 -1.0     
110 P2    48 LYS BB  110  0.0     
111 SC3   48 LYS SC1 111  0.0     
112 SQ4p  48 LYS SC2 112  1.0     
113 P2    49 TYR BB  113  0.0     
114 TC4   49 TYR SC1 114  0.0     
115 TC5   49 TYR SC2 115  0.0     
116 TC5   49 TYR SC3 116  0.0     
117 TN6   49 TYR SC4 117  0.0     
118 SP1   50 GLY BB  118  0.0     
119 SP2a  51 PRO BB  119  0.0     
120 SC3   51 PRO SC1 120  0.0     
121 P2    52 GLU BB  121  0.0     
122 Q5n   52 GLU SC1 122 -1.0     
123 SP2   53 ALA BB  123  0.0     
124 TC3   53 ALA SC1 124  0.0     
125 P2    54 SER BB  125  0.0     
126 TP1   54 SER SC1 126  0.0     
127 SP2   55 ALA BB  127  0.0     
128 TC3   55 ALA SC1 128  0.0     
129 P2    56 PHE BB  129  0.0     
130 SC4   56 PHE SC1 130  0.0     
131 TC5   56 PHE SC2 131  0.0     
132 TC5   56 PHE SC3 132  0.0     
133 P2    57 THR BB  133  0.0     
134 SP1   57 THR SC1 134  0.0     
135 P2    58 LYS BB  135  0.0     
136 SC3   58 LYS SC1 136  0.0     
137 SQ4p  58 LYS SC2 137  1.0     
138 P2    59 LYS BB  138  0.0     
139 SC3   59 LYS SC1 139  0.0     
140 SQ4p  59 LYS SC2 140  1.0     
141 P2    60 MET BB  141  0.0     
142 C6    60 MET SC1 142  0.0     
143 SP2   61 VAL BB  143  0.0     
144 SC3   61 VAL SC1 144  0.0     
145 P2    62 GLU BB  145  0.0     
146 Q5n   62 GLU SC1 146 -1.0     
147 P2    63 ASN BB  147  0.0     
148 SP5   63 ASN SC1 148  0.0     
149 SP2   64 ALA BB  149  0.0     
150 TC3   64 ALA SC1 150  0.0     
151 P2    65 LYS BB  151  0.0     
152 SC3   65 LYS SC1 152  0.0     
153 SQ4p  65 LYS SC2 153  1.0     
154 P2    66 LYS BB  154  0.0     
155 SC3   66 LYS SC1 155  0.0     
156 SQ4p  66 LYS SC2 156  1.0     
157 P2    67 ILE BB  157  0.0     
158 SC2   67 ILE SC1 158  0.0     
159 P2    68 GLU BB  159  0.0     
160 Q5n   68 GLU SC1 160 -1.0     
161 SP2   69 VAL BB  161  0.0     
162 SC3   69 VAL SC1 162  0.0     
163 P2    70 GLU BB  163  0.0     
164 Q5n   70 GLU SC1 164 -1.0     
165 P2    71 PHE BB  165  0.0     
166 SC4   71 PHE SC1 166  0.0     
167 TC5   71 PHE SC2 167  0.0     
168 TC5   71 PHE SC3 168  0.0     
169 P2    72 ASP BB  169  0.0     
170 SQ5n  72 ASP SC1 170 -1.0     
171 P2    73 LYS BB  171  0.0     
172 SC3   73 LYS SC1 172  0.0     
173 SQ4p  73 LYS SC2 173  1.0     
174 SP1   74 GLY BB  174  0.0     
175 P2    75 GLN BB  175  0.0     
176 P5    75 GLN SC1 176  0.0     
177 P2    76 ARG BB  177  0.0     
178 SC3   76 ARG SC1 178  0.0     
179 SQ3p  76 ARG SC2 179  1.0     
180 P2    77 THR BB  180  0.0     
181 SP1   77 THR SC1 181  0.0     
182 P2    78 ASP BB  182  0.0     
183 SQ5n  78 ASP SC1 183 -1.0     
184 P2    79 LYS BB  184  0.0     
185 SC3   79 LYS SC1 185  0.0     
186 SQ4p  79 LYS SC2 186  1.0     
187 P2    80 TYR BB  187  0.0     
188 TC4   80 TYR SC1 188  0.0     
189 TC5   80 TYR SC2 189  0.0     
190 TC5   80 TYR SC3 190  0.0     
191 TN6   80 TYR SC4 191  0.0     
192 SP1   81 GLY BB  192  0.0     
193 P2    82 ARG BB  193  0.0     
194 SC3   82 ARG SC1 194  0.0     
195 SQ3p  82 ARG SC2 195  1.0     
196 SP1   83 GLY BB  196  0.0     
197 P2    84 LEU BB  197  0.0     
198 SC2   84 LEU SC1 198  0.0     
199 SP2   85 ALA BB  199  0.0     
200 TC3   85 ALA SC1 200  0.0     
201 P2    86 TYR BB  201  0.0     
202 TC4   86 TYR SC1 202  0.0     
203 TC5   86 TYR SC2 203  0.0     
204 TC5   86 TYR SC3 204  0.0     
205 TN6   86 TYR SC4 205  0.0     
206 P2    87 ILE BB  206  0.0     
207 SC2   87 ILE SC1 207  0.0     
208 P2    88 TYR BB  208  0.0     
209 TC4   88 TYR SC1 209  0.0     
210 TC5   88 TYR SC2 210  0.0     
211 TC5   88 TYR SC3 211  0.0     
212 TN6   88 TYR SC4 212  0.0     
213 SP2   89 ALA BB  213  0.0     
214 TC3   89 ALA SC1 214  0.0     
215 P2    90 ASP BB  215  0.0     
216 SQ5n  90 ASP SC1 216 -1.0     
217 SP1   91 GLY BB  217  0.0     
218 P2    92 LYS BB  218  0.0     
219 SC3   92 LYS SC1 219  0.0     
220 SQ4p  92 LYS SC2 220  1.0     
221 P2    93 MET BB  221  0.0     
222 C6    93 MET SC1 222  0.0     
223 SP2   94 VAL BB  223  0.0     
224 SC3   94 VAL SC1 224  0.0     
225 P2    95 ASN BB  225  0.0     
226 SP5   95 ASN SC1 226  0.0     
227 P2    96 GLU BB  227  0.0     
228 Q5n   96 GLU SC1 228 -1.0     
229 SP2   97 ALA BB  229  0.0     
230 TC3   97 ALA SC1 230  0.0     
231 P2    98 LEU BB  231  0.0     
232 SC2   98 LEU SC1 232  0.0     
233 SP2   99 VAL BB  233  0.0     
234 SC3   99 VAL SC1 234  0.0     
235 P2   100 ARG BB  235  0.0     
236 SC3  100 ARG SC1 236  0.0     
237 SQ3p 100 ARG SC2 237  1.0     
238 P2   101 GLN BB  238  0.0     
239 P5   101 GLN SC1 239  0.0     
240 SP1  102 GLY BB  240  0.0     
241 P2   103 LEU BB  241  0.0     
242 SC2  103 LEU SC1 242  0.0     
243 SP2  104 ALA BB  243  0.0     
244 TC3  104 ALA SC1 244  0.0     
245 P2   105 LYS BB  245  0.0     
246 SC3  105 LYS SC1 246  0.0     
247 SQ4p 105 LYS SC2 247  1.0     
248 SP2  106 VAL BB  248  0.0     
249 SC3  106 VAL SC1 249  0.0     
250 SP2  107 ALA BB  250  0.0     
251 TC3  107 ALA SC1 251  0.0     
252 P2   108 TYR BB  252  0.0     
253 TC4  108 TYR SC1 253  0.0     
254 TC5  108 TYR SC2 254  0.0     
255 TC5  108 TYR SC3 255  0.0     
256 TN6  108 TYR SC4 256  0.0     
257 SP2  109 VAL BB  257  0.0     
258 SC3  109 VAL SC1 258  0.0     
259 P2   110 TYR BB  259  0.0     
260 TC4  110 TYR SC1 260  0.0     
261 TC5  110 TYR SC2 261  0.0     
262 TC5  110 TYR SC3 262  0.0     
263 TN6  110 TYR SC4 263  0.0     
264 P2   111 ASP BB  264  0.0     
265 SQ5n 111 ASP SC1 265 -1.0    
266 SP2a 112 PRO BB  266  0.0     
267 SC3  112 PRO SC1 267  0.0     
268 P2   113 ASN BB  268  0.0     
269 SP5  113 ASN SC1 269  0.0     
270 P2   114 ASN BB  270  0.0     
271 SP5  114 ASN SC1 271  0.0     
272 P2   115 THR BB  272  0.0     
273 SP1  115 THR SC1 273  0.0     
274 P2   116 HIS BB  274  0.0     
275 TC4  116 HIS SC1 275  0.0     
276 TN6d 116 HIS SC2 276  0.0     
277 TN5a 116 HIS SC3 277  0.0     
278 P2   117 GLU BB  278  0.0     
279 Q5n  117 GLU SC1 279 -1.0     
280 P2   118 GLN BB  280  0.0     
281 P5   118 GLN SC1 281  0.0     
282 P2   119 HIS BB  282  0.0     
283 TC4  119 HIS SC1 283  0.0     
284 TN6d 119 HIS SC2 284  0.0     
285 TN5a 119 HIS SC3 285  0.0     
286 P2   120 LEU BB  286  0.0     
287 SC2  120 LEU SC1 287  0.0     
288 P2   121 ARG BB  288  0.0     
289 SC3  121 ARG SC1 289  0.0     
290 SQ3p 121 ARG SC2 290  1.0     
291 P2   122 LYS BB  291  0.0     
292 SC3  122 LYS SC1 292  0.0     
293 SQ4p 122 LYS SC2 293  1.0     
294 P2   123 SER BB  294  0.0     
295 TP1  123 SER SC1 295  0.0     
296 P2   124 GLU BB  296  0.0     
297 Q5n  124 GLU SC1 297 -1.0     
298 SP2  125 ALA BB  298  0.0     
299 TC3  125 ALA SC1 299  0.0     
300 P2   126 GLN BB  300  0.0     
301 P5   126 GLN SC1 301  0.0     
302 SP2  127 ALA BB  302  0.0     
303 TC3  127 ALA SC1 303  0.0     
304 P2   128 LYS BB  304  0.0     
305 SC3  128 LYS SC1 305  0.0     
306 SQ4p 128 LYS SC2 306  1.0     
307 P2   129 LYS BB  307  0.0     
308 SC3  129 LYS SC1 308  0.0     
309 SQ4p 129 LYS SC2 309  1.0     
310 P2   130 GLU BB  310  0.0     
311 Q5n  130 GLU SC1 311 -1.0     
312 P2   131 LYS BB  312  0.0     
313 SC3  131 LYS SC1 313  0.0     
314 SQ4p 131 LYS SC2 314  1.0     
315 P2   132 LEU BB  315  0.0     
316 SC2  132 LEU SC1 316  0.0     
317 P2   133 ASN BB  317  0.0     
318 SP5  133 ASN SC1 318  0.0     
319 P2   134 ILE BB  319  0.0     
320 SC2  134 ILE SC1 320  0.0     
321 P2   135 TRP BB  321  0.0     
322 TC4  135 TRP SC1 322  0.0 36.0
323 TN6d 135 TRP SC2 323  0.0 36.0
324 TC5  135 TRP SC3 324  0.0  0.0
325 TC5  135 TRP SC4 325  0.0 36.0
326 TC5  135 TRP SC5 326  0.0 36.0
327 P2   136 SER BB  327  0.0     
328 TP1  136 SER SC1 328  0.0     
329 Q5   137 GLU BB  329   -1     
330 Q5n  137 GLU SC1 330 -1.0     

[ bonds ]
; Backbone bonds
  1   4 1 0.350 4000
  4   6 1 0.350 4000
  6  10 1 0.350 4000
 10  13 1 0.350 4000
 13  15 1 0.350 4000
 15  17 1 0.350 4000
 17  19 1 0.350 4000
 19  21 1 0.350 4000
 21  23 1 0.350 4000
 23  25 1 0.350 4000
 25  28 1 0.350 4000
 28  30 1 0.350 4000
 30  32 1 0.350 4000
 32  34 1 0.350 4000
 34  35 1 0.350 4000
 35  37 1 0.350 4000
 37  39 1 0.350 4000
 39  41 1 0.350 4000
 41  44 1 0.350 4000
 44  46 1 0.350 4000
 46  48 1 0.350 4000
 48  53 1 0.350 4000
 53  56 1 0.350 4000
 56  57 1 0.350 4000
 57  59 1 0.350 4000
 59  61 1 0.350 4000
 61  63 1 0.350 4000
 63  65 1 0.350 4000
 65  69 1 0.350 4000
 69  72 1 0.350 4000
 72  74 1 0.350 4000
 74  76 1 0.350 4000
 76  78 1 0.350 4000
 78  80 1 0.350 4000
 80  82 1 0.350 4000
 82  84 1 0.350 4000
 84  86 1 0.350 4000
 86  88 1 0.350 4000
 88  90 1 0.350 4000
 90  93 1 0.350 4000
 93  97 1 0.350 4000
 97  99 1 0.350 4000
 99 102 1 0.350 4000
102 105 1 0.350 4000
105 106 1 0.350 4000
106 108 1 0.350 4000
108 110 1 0.350 4000
110 113 1 0.350 4000
113 118 1 0.350 4000
118 119 1 0.350 4000
119 121 1 0.350 4000
121 123 1 0.350 4000
123 125 1 0.350 4000
125 127 1 0.350 4000
127 129 1 0.350 4000
129 133 1 0.350 4000
133 135 1 0.350 4000
135 138 1 0.350 4000
138 141 1 0.350 4000
141 143 1 0.350 4000
143 145 1 0.350 4000
145 147 1 0.350 4000
147 149 1 0.350 4000
149 151 1 0.350 4000
151 154 1 0.350 4000
154 157 1 0.350 4000
157 159 1 0.350 4000
159 161 1 0.350 4000
161 163 1 0.350 4000
163 165 1 0.350 4000
165 169 1 0.350 4000
169 171 1 0.350 4000
171 174 1 0.350 4000
174 175 1 0.350 4000
175 177 1 0.350 4000
177 180 1 0.350 4000
180 182 1 0.350 4000
182 184 1 0.350 4000
184 187 1 0.350 4000
187 192 1 0.350 4000
192 193 1 0.350 4000
193 196 1 0.350 4000
196 197 1 0.350 4000
197 199 1 0.350 4000
199 201 1 0.350 4000
201 206 1 0.350 4000
206 208 1 0.350 4000
208 213 1 0.350 4000
213 215 1 0.350 4000
215 217 1 0.350 4000
217 218 1 0.350 4000
218 221 1 0.350 4000
221 223 1 0.350 4000
223 225 1 0.350 4000
225 227 1 0.350 4000
227 229 1 0.350 4000
229 231 1 0.350 4000
231 233 1 0.350 4000
233 235 1 0.350 4000
235 238 1 0.350 4000
238 240 1 0.350 4000
240 241 1 0.350 4000
241 243 1 0.350 4000
243 245 1 0.350 4000
245 248 1 0.350 4000
248 250 1 0.350 4000
250 252 1 0.350 4000
252 257 1 0.350 4000
257 259 1 0.350 4000
259 264 1 0.350 4000
264 266 1 0.350 4000
266 268 1 0.350 4000
268 270 1 0.350 4000
270 272 1 0.350 4000
272 274 1 0.350 4000
274 278 1 0.350 4000
278 280 1 0.350 4000
280 282 1 0.350 4000
282 286 1 0.350 4000
286 288 1 0.350 4000
288 291 1 0.350 4000
291 294 1 0.350 4000
294 296 1 0.350 4000
296 298 1 0.350 4000
298 300 1 0.350 4000
300 302 1 0.350 4000
302 304 1 0.350 4000
304 307 1 0.350 4000
307 310 1 0.350 4000
310 312 1 0.350 4000
312 315 1 0.350 4000
315 317 1 0.350 4000
317 319 1 0.350 4000
319 321 1 0.350 4000
321 327 1 0.350 4000
327 329 1 0.350 4000

; Rubber band
1 165 1 0.86279 500.0 0.85687 500.0
1 169 1 0.82605 500.0 0.81769 500.0
1 171 1 0.85876 500.0 0.83592 500.0
4 163 1 0.77192 500.0 0.76614 500.0
4 165 1 0.67389 500.0 0.67165 500.0
4 169 1 0.74927 500.0 0.74393 500.0
6 161 1 0.64729 500.0 0.64514 500.0
6 163 1 0.5726 500.0 0.56884 500.0
6 165 1 0.5788 500.0 0.58179 500.0
6 169 1 0.7967 500.0 0.79455 500.0
6 201 1 0.88948 500.0 0.89069 500.0
10 159 1 0.67324 500.0 0.67567 500.0
10 161 1 0.50889 500.0 0.51095 500.0
10 163 1 0.64158 500.0 0.64563 500.0
10 165 1 0.7757 500.0 0.78714 500.0
13 157 1 0.66043 500.0 0.66336 500.0
13 159 1 0.4821 500.0 0.48773 500.0
13 161 1 0.37572 500.0 0.37696 500.0
13 163 1 0.68613 500.0 0.68546 500.0
13 165 1 0.87589 500.0 0.88162 500.0
13 201 1 0.88759 500.0 0.89131 500.0
13 208 1 0.82797 500.0 0.84 500.0
15 46 1 0.74486 500.0 0.74385 500.0
15 48 1 0.72819 500.0 0.72387 500.0
15 53 1 0.81569 500.0 0.81119 500.0
15 154 1 0.86192 500.0 0.8588 500.0
15 157 1 0.56375 500.0 0.55962 500.0
15 159 1 0.56287 500.0 0.55622 500.0
15 161 1 0.58482 500.0 0.57914 500.0
17 44 1 0.72947 500.0 0.73208 500.0
17 46 1 0.52022 500.0 0.52531 500.0
17 48 1 0.6831 500.0 0.68517 500.0
17 53 1 0.85639 500.0 0.85548 500.0
17 154 1 0.71305 500.0 0.71404 500.0
17 157 1 0.42036 500.0 0.42429 500.0
17 159 1 0.57818 500.0 0.57756 500.0
17 161 1 0.73252 500.0 0.7337 500.0
17 208 1 0.86108 500.0 0.8631 500.0
19 25 1 0.8368 500.0 0.83269 500.0
19 41 1 0.69441 500.0 0.69834 500.0
19 44 1 0.50258 500.0 0.5074 500.0
19 46 1 0.3677 500.0 0.37358 500.0
19 48 1 0.6949 500.0 0.69662 500.0
19 57 1 0.85391 500.0 0.85549 500.0
19 61 1 0.86075 500.0 0.86224 500.0
19 154 1 0.86388 500.0 0.87067 500.0
19 157 1 0.64479 500.0 0.65351 500.0
19 159 1 0.83589 500.0 0.83648 500.0
21 28 1 0.87175 500.0 0.87269 500.0
21 39 1 0.876 500.0 0.87027 500.0
21 41 1 0.59815 500.0 0.59668 500.0
21 44 1 0.57433 500.0 0.57425 500.0
21 46 1 0.60083 500.0 0.60346 500.0
21 143 1 0.77856 500.0 0.77548 500.0
21 145 1 0.80793 500.0 0.80217 500.0
21 157 1 0.80418 500.0 0.8235 500.0
23 39 1 0.79363 500.0 0.79213 500.0
23 41 1 0.49 500.0 0.48664 500.0
23 44 1 0.60152 500.0 0.60292 500.0
23 46 1 0.75904 500.0 0.76206 500.0
23 61 1 0.86454 500.0 0.8617 500.0
25 32 1 0.8448 500.0 0.84597 500.0
25 37 1 0.77231 500.0 0.76802 500.0
25 39 1 0.55355 500.0 0.55542 500.0
25 41 1 0.3703 500.0 0.36937 500.0
25 44 1 0.67146 500.0 0.67123 500.0
25 61 1 0.84613 500.0 0.84596 500.0
25 135 1 0.84762 500.0 0.83925 500.0
25 143 1 0.88166 500.0 0.86789 500.0
28 34 1 0.83008 500.0 0.81957 500.0
28 37 1 0.62407 500.0 0.61229 500.0
28 39 1 0.58267 500.0 0.58239 500.0
28 41 1 0.59949 500.0 0.59615 500.0
28 125 1 0.80263 500.0 0.80953 500.0
28 133 1 0.77661 500.0 0.77809 500.0
28 135 1 0.65029 500.0 0.66059 500.0
28 143 1 0.86973 500.0 0.87752 500.0
30 35 1 0.7256 500.0 0.72325 500.0
30 37 1 0.47761 500.0 0.47485 500.0
30 39 1 0.61823 500.0 0.63265 500.0
30 41 1 0.77736 500.0 0.78326 500.0
30 88 1 0.89265 500.0 0.86471 500.0
30 90 1 0.85926 500.0 0.87003 500.0
30 125 1 0.70647 500.0 0.71209 500.0
30 133 1 0.85933 500.0 0.8674 500.0
30 135 1 0.83434 500.0 0.84793 500.0
32 37 1 0.36492 500.0 0.36411 500.0
32 39 1 0.65993 500.0 0.67013 500.0
32 65 1 0.885 500.0 0.88369 500.0
32 82 1 0.86541 500.0 0.87881 500.0
32 84 1 0.84723 500.0 0.84652 500.0
32 86 1 0.83974 500.0 0.8221 500.0
32 88 1 0.82544 500.0 0.80266 500.0
32 90 1 0.8353 500.0 0.83977 500.0
32 118 1 0.84102 500.0 0.84164 500.0
32 119 1 0.86419 500.0 0.86969 500.0
32 123 1 0.69515 500.0 0.69654 500.0
32 125 1 0.51753 500.0 0.52201 500.0
32 127 1 0.78868 500.0 0.78926 500.0
32 129 1 0.85806 500.0 0.8643 500.0
32 133 1 0.69339 500.0 0.70251 500.0
32 135 1 0.78142 500.0 0.79415 500.0
34 39 1 0.81089 500.0 0.80783 500.0
34 72 1 0.8144 500.0 0.81024 500.0
34 78 1 0.88244 500.0 0.89522 500.0
34 80 1 0.81598 500.0 0.83609 500.0
34 82 1 0.63406 500.0 0.65168 500.0
34 84 1 0.68465 500.0 0.68275 500.0
34 86 1 0.8134 500.0 0.79826 500.0
34 118 1 0.75549 500.0 0.76579 500.0
34 119 1 0.83512 500.0 0.84492 500.0
34 121 1 0.80396 500.0 0.80832 500.0
34 123 1 0.51075 500.0 0.51471 500.0
34 125 1 0.4896 500.0 0.4931 500.0
34 127 1 0.75677 500.0 0.75648 500.0
34 129 1 0.7319 500.0 0.7368 500.0
34 133 1 0.60815 500.0 0.61289 500.0
34 135 1 0.81749 500.0 0.82321 500.0
34 241 1 0.84656 500.0 0.84683 500.0
35 65 1 0.66401 500.0 0.66652 500.0
35 69 1 0.57655 500.0 0.57843 500.0
35 72 1 0.51379 500.0 0.51603 500.0
35 74 1 0.80074 500.0 0.80581 500.0
35 78 1 0.71242 500.0 0.7252 500.0
35 80 1 0.76864 500.0 0.77883 500.0
35 82 1 0.68521 500.0 0.69009 500.0
35 84 1 0.83964 500.0 0.82799 500.0
35 123 1 0.85464 500.0 0.85022 500.0
35 125 1 0.8329 500.0 0.83206 500.0
35 133 1 0.84931 500.0 0.85407 500.0
37 63 1 0.77239 500.0 0.76873 500.0
37 65 1 0.52144 500.0 0.52083 500.0
37 69 1 0.62683 500.0 0.62893 500.0
37 72 1 0.71515 500.0 0.71873 500.0
37 125 1 0.83155 500.0 0.83507 500.0
37 133 1 0.81624 500.0 0.82037 500.0
39 61 1 0.66922 500.0 0.65843 500.0
39 63 1 0.53664 500.0 0.5322 500.0
39 65 1 0.38364 500.0 0.37658 500.0
39 69 1 0.66071 500.0 0.65694 500.0
39 72 1 0.85391 500.0 0.85059 500.0
39 196 1 0.82801 500.0 0.82393 500.0
41 59 1 0.77461 500.0 0.76612 500.0
41 61 1 0.5149 500.0 0.50677 500.0
41 63 1 0.58896 500.0 0.58774 500.0
41 65 1 0.62247 500.0 0.62303 500.0
44 53 1 0.89299 500.0 0.88985 500.0
44 56 1 0.8544 500.0 0.86317 500.0
44 57 1 0.63146 500.0 0.62291 500.0
44 59 1 0.52357 500.0 0.52533 500.0
44 61 1 0.36592 500.0 0.36203 500.0
44 63 1 0.60736 500.0 0.60693 500.0
44 65 1 0.74147 500.0 0.73694 500.0
46 56 1 0.59831 500.0 0.60761 500.0
46 57 1 0.49401 500.0 0.48934 500.0
46 59 1 0.58378 500.0 0.5922 500.0
46 61 1 0.61352 500.0 0.61282 500.0
46 63 1 0.89501 500.0 0.8971 500.0
48 57 1 0.34927 500.0 0.35948 500.0
48 59 1 0.57886 500.0 0.59121 500.0
48 61 1 0.67257 500.0 0.67286 500.0
53 59 1 0.76752 500.0 0.77905 500.0
61 192 1 0.83317 500.0 0.84391 500.0
61 193 1 0.79135 500.0 0.78843 500.0
61 196 1 0.76017 500.0 0.75526 500.0
63 187 1 0.83984 500.0 0.84683 500.0
63 192 1 0.62529 500.0 0.63373 500.0
63 193 1 0.50945 500.0 0.51067 500.0
63 196 1 0.50393 500.0 0.50603 500.0
63 197 1 0.84638 500.0 0.84804 500.0
65 192 1 0.82739 500.0 0.83098 500.0
65 193 1 0.59167 500.0 0.59345 500.0
65 196 1 0.45563 500.0 0.46006 500.0
65 197 1 0.69215 500.0 0.69596 500.0
65 199 1 0.71271 500.0 0.71466 500.0
69 76 1 0.89198 500.0 0.89421 500.0
69 78 1 0.83301 500.0 0.83891 500.0
69 177 1 0.89521 500.0 0.89688 500.0
69 180 1 0.88933 500.0 0.88271 500.0
69 193 1 0.62388 500.0 0.62504 500.0
69 196 1 0.45181 500.0 0.45532 500.0
69 197 1 0.51814 500.0 0.52009 500.0
69 199 1 0.50726 500.0 0.50894 500.0
69 201 1 0.7717 500.0 0.77974 500.0
72 78 1 0.53706 500.0 0.54185 500.0
72 80 1 0.82976 500.0 0.82346 500.0
72 196 1 0.74545 500.0 0.74821 500.0
72 197 1 0.66378 500.0 0.66497 500.0
72 199 1 0.50156 500.0 0.50493 500.0
72 201 1 0.70219 500.0 0.709 500.0
72 206 1 0.80283 500.0 0.80774 500.0
72 223 1 0.87325 500.0 0.87274 500.0
72 225 1 0.75246 500.0 0.74661 500.0
74 80 1 0.8616 500.0 0.85183 500.0
74 197 1 0.69345 500.0 0.69008 500.0
74 199 1 0.48975 500.0 0.48976 500.0
74 201 1 0.65114 500.0 0.65139 500.0
74 206 1 0.82191 500.0 0.82075 500.0
74 223 1 0.88107 500.0 0.88005 500.0
74 225 1 0.68438 500.0 0.68099 500.0
74 250 1 0.81049 500.0 0.82451 500.0
74 268 1 0.81771 500.0 0.83673 500.0
74 274 1 0.85997 500.0 0.86344 500.0
76 199 1 0.84677 500.0 0.84908 500.0
76 225 1 0.75457 500.0 0.75605 500.0
76 245 1 0.66843 500.0 0.67391 500.0
76 248 1 0.55688 500.0 0.56174 500.0
76 250 1 0.46012 500.0 0.47092 500.0
76 252 1 0.67451 500.0 0.64783 500.0
76 257 1 0.82865 500.0 0.75273 500.0
76 268 1 0.83304 500.0 0.8424 500.0
76 270 1 0.85655 500.0 0.84174 500.0
76 274 1 0.7973 500.0 0.79879 500.0
76 278 1 0.76361 500.0 0.76895 500.0
76 286 1 0.83298 500.0 0.8346 500.0
78 225 1 0.74429 500.0 0.73913 500.0
78 243 1 0.70709 500.0 0.70745 500.0
78 245 1 0.51395 500.0 0.51702 500.0
78 248 1 0.56207 500.0 0.56053 500.0
78 250 1 0.54252 500.0 0.54425 500.0
78 252 1 0.78087 500.0 0.76153 500.0
80 231 1 0.87033 500.0 0.86706 500.0
80 233 1 0.88031 500.0 0.87609 500.0
80 241 1 0.69067 500.0 0.69825 500.0
80 243 1 0.50227 500.0 0.50644 500.0
80 245 1 0.37531 500.0 0.37617 500.0
80 248 1 0.59139 500.0 0.57966 500.0
80 250 1 0.6796 500.0 0.66556 500.0
82 108 1 0.8748 500.0 0.88439 500.0
82 110 1 0.86406 500.0 0.87319 500.0
82 113 1 0.77222 500.0 0.79865 500.0
82 118 1 0.71171 500.0 0.73532 500.0
82 123 1 0.76144 500.0 0.77453 500.0
82 241 1 0.65085 500.0 0.65145 500.0
82 243 1 0.62246 500.0 0.62215 500.0
82 245 1 0.65759 500.0 0.65848 500.0
84 90 1 0.82583 500.0 0.83279 500.0
84 93 1 0.89341 500.0 0.89922 500.0
84 105 1 0.87617 500.0 0.88337 500.0
84 106 1 0.78814 500.0 0.81354 500.0
84 108 1 0.58224 500.0 0.59731 500.0
84 110 1 0.60997 500.0 0.61399 500.0
84 113 1 0.52901 500.0 0.54334 500.0
84 118 1 0.4413 500.0 0.45909 500.0
84 119 1 0.74773 500.0 0.75541 500.0
84 121 1 0.79602 500.0 0.79269 500.0
84 123 1 0.66901 500.0 0.66345 500.0
84 125 1 0.83326 500.0 0.82452 500.0
84 241 1 0.7055 500.0 0.6897 500.0
84 243 1 0.79223 500.0 0.77913 500.0
86 93 1 0.59022 500.0 0.61162 500.0
86 102 1 0.85975 500.0 0.7685 500.0
86 105 1 0.55232 500.0 0.55122 500.0
86 106 1 0.52292 500.0 0.52113 500.0
86 108 1 0.47392 500.0 0.44114 500.0
86 110 1 0.682 500.0 0.6431 500.0
86 113 1 0.6734 500.0 0.64737 500.0
86 118 1 0.48469 500.0 0.45723 500.0
86 119 1 0.75785 500.0 0.72842 500.0
86 123 1 0.84565 500.0 0.81805 500.0
88 97 1 0.81825 500.0 0.85518 500.0
88 102 1 0.79943 500.0 0.73237 500.0
88 105 1 0.45532 500.0 0.42341 500.0
88 106 1 0.50285 500.0 0.47774 500.0
88 108 1 0.63825 500.0 0.61377 500.0
88 113 1 0.88442 500.0 0.8861 500.0
88 118 1 0.63052 500.0 0.6295 500.0
88 119 1 0.77871 500.0 0.77227 500.0
90 99 1 0.73073 500.0 0.79832 500.0
90 102 1 0.80808 500.0 0.70761 500.0
90 105 1 0.51833 500.0 0.45565 500.0
90 106 1 0.73481 500.0 0.6977 500.0
93 102 1 0.55864 500.0 0.45973 500.0
93 105 1 0.36404 500.0 0.33995 500.0
93 106 1 0.67087 500.0 0.65712 500.0
93 108 1 0.88056 500.0 0.83843 500.0
97 105 1 0.5723 500.0 0.58823 500.0
99 106 1 0.78284 500.0 0.83676 500.0
102 108 1 0.83735 500.0 0.72895 500.0
106 113 1 0.83281 500.0 0.82002 500.0
106 118 1 0.73072 500.0 0.70912 500.0
108 118 1 0.5203 500.0 0.50547 500.0
108 119 1 0.76572 500.0 0.74406 500.0
110 119 1 0.77949 500.0 0.77004 500.0
110 121 1 0.84784 500.0 0.8564 500.0
110 319 1 0.81877 500.0 0.84234 500.0
113 121 1 0.49456 500.0 0.50214 500.0
113 123 1 0.599 500.0 0.61818 500.0
113 125 1 0.81467 500.0 0.8152 500.0
113 240 1 0.88487 500.0 0.89375 500.0
113 241 1 0.68357 500.0 0.7147 500.0
113 317 1 0.84488 500.0 0.83998 500.0
113 319 1 0.84325 500.0 0.83152 500.0
118 123 1 0.49165 500.0 0.49854 500.0
118 125 1 0.61034 500.0 0.59976 500.0
118 127 1 0.8189 500.0 0.81418 500.0
118 241 1 0.80245 500.0 0.81511 500.0
119 125 1 0.48646 500.0 0.4832 500.0
119 127 1 0.59922 500.0 0.60178 500.0
119 129 1 0.81075 500.0 0.81631 500.0
121 127 1 0.48864 500.0 0.48596 500.0
121 129 1 0.60535 500.0 0.60748 500.0
121 133 1 0.82031 500.0 0.82348 500.0
121 241 1 0.7431 500.0 0.74841 500.0
123 129 1 0.4934 500.0 0.49274 500.0
123 133 1 0.61809 500.0 0.61918 500.0
123 135 1 0.81195 500.0 0.81451 500.0
123 231 1 0.79424 500.0 0.78767 500.0
123 241 1 0.62346 500.0 0.6194 500.0
123 243 1 0.88398 500.0 0.88867 500.0
125 133 1 0.49941 500.0 0.51227 500.0
125 135 1 0.59495 500.0 0.61028 500.0
125 138 1 0.8048 500.0 0.82068 500.0
127 135 1 0.48077 500.0 0.48307 500.0
127 138 1 0.58568 500.0 0.59578 500.0
127 141 1 0.79773 500.0 0.80632 500.0
129 138 1 0.49261 500.0 0.49558 500.0
129 141 1 0.60154 500.0 0.60626 500.0
129 143 1 0.82183 500.0 0.82463 500.0
129 223 1 0.88809 500.0 0.8916 500.0
129 229 1 0.89359 500.0 0.89222 500.0
129 231 1 0.84118 500.0 0.84413 500.0
133 141 1 0.49059 500.0 0.48829 500.0
133 143 1 0.61066 500.0 0.60999 500.0
133 145 1 0.81024 500.0 0.80576 500.0
133 223 1 0.76497 500.0 0.76903 500.0
135 143 1 0.49864 500.0 0.49999 500.0
135 145 1 0.58664 500.0 0.58408 500.0
135 147 1 0.80599 500.0 0.80139 500.0
138 145 1 0.49473 500.0 0.49243 500.0
138 147 1 0.59442 500.0 0.58731 500.0
138 149 1 0.79407 500.0 0.79695 500.0
141 147 1 0.51629 500.0 0.51118 500.0
141 149 1 0.62476 500.0 0.6252 500.0
141 208 1 0.87807 500.0 0.87156 500.0
141 213 1 0.6883 500.0 0.68169 500.0
141 218 1 0.89536 500.0 0.88651 500.0
141 223 1 0.83541 500.0 0.83642 500.0
143 149 1 0.48941 500.0 0.49889 500.0
143 151 1 0.79224 500.0 0.79687 500.0
143 154 1 0.76708 500.0 0.77065 500.0
143 157 1 0.82764 500.0 0.82708 500.0
143 208 1 0.81155 500.0 0.81806 500.0
143 213 1 0.70253 500.0 0.70871 500.0
145 151 1 0.7769 500.0 0.78213 500.0
145 154 1 0.87934 500.0 0.88173 500.0
147 154 1 0.78332 500.0 0.78197 500.0
147 213 1 0.82608 500.0 0.8254 500.0
149 157 1 0.75042 500.0 0.74717 500.0
149 213 1 0.67586 500.0 0.67522 500.0
149 215 1 0.73219 500.0 0.72858 500.0
151 213 1 0.74804 500.0 0.75614 500.0
151 215 1 0.69426 500.0 0.70229 500.0
154 208 1 0.6419 500.0 0.64229 500.0
154 213 1 0.53784 500.0 0.54049 500.0
154 215 1 0.5299 500.0 0.53029 500.0
154 217 1 0.78432 500.0 0.78221 500.0
154 218 1 0.87306 500.0 0.86347 500.0
157 206 1 0.80045 500.0 0.79627 500.0
157 208 1 0.52086 500.0 0.51789 500.0
157 213 1 0.63822 500.0 0.63612 500.0
157 215 1 0.73723 500.0 0.73419 500.0
157 217 1 0.87123 500.0 0.86533 500.0
159 201 1 0.65514 500.0 0.65087 500.0
159 206 1 0.53173 500.0 0.53171 500.0
159 208 1 0.36688 500.0 0.37283 500.0
159 213 1 0.67061 500.0 0.67583 500.0
159 215 1 0.81946 500.0 0.82317 500.0
159 217 1 0.80379 500.0 0.80688 500.0
159 218 1 0.82222 500.0 0.81788 500.0
161 197 1 0.88974 500.0 0.89062 500.0
161 199 1 0.71042 500.0 0.71051 500.0
161 201 1 0.51741 500.0 0.51917 500.0
161 206 1 0.6088 500.0 0.61346 500.0
161 208 1 0.6351 500.0 0.64245 500.0
163 197 1 0.68022 500.0 0.68585 500.0
163 199 1 0.49647 500.0 0.50268 500.0
163 201 1 0.36003 500.0 0.36356 500.0
163 206 1 0.64464 500.0 0.64619 500.0
163 208 1 0.82651 500.0 0.82799 500.0
165 174 1 0.75722 500.0 0.74607 500.0
165 175 1 0.82743 500.0 0.81743 500.0
165 177 1 0.76371 500.0 0.76003 500.0
165 197 1 0.64146 500.0 0.64174 500.0
165 199 1 0.6046 500.0 0.60422 500.0
165 201 1 0.61268 500.0 0.61169 500.0
169 175 1 0.63078 500.0 0.62951 500.0
169 177 1 0.71804 500.0 0.72364 500.0
169 197 1 0.70211 500.0 0.70558 500.0
169 199 1 0.75161 500.0 0.75291 500.0
169 201 1 0.84145 500.0 0.83891 500.0
169 266 1 0.7482 500.0 0.72792 500.0
169 268 1 0.66451 500.0 0.66408 500.0
169 270 1 0.82228 500.0 0.81714 500.0
169 272 1 0.83806 500.0 0.83285 500.0
171 177 1 0.83026 500.0 0.84626 500.0
171 266 1 0.56011 500.0 0.53638 500.0
171 268 1 0.65205 500.0 0.65341 500.0
171 270 1 0.83411 500.0 0.8386 500.0
174 180 1 0.80404 500.0 0.7998 500.0
174 197 1 0.82335 500.0 0.82487 500.0
174 264 1 0.82284 500.0 0.81896 500.0
174 266 1 0.56206 500.0 0.5832 500.0
174 268 1 0.64146 500.0 0.65515 500.0
175 182 1 0.77247 500.0 0.77416 500.0
175 196 1 0.86052 500.0 0.86134 500.0
175 197 1 0.65256 500.0 0.65545 500.0
175 266 1 0.73834 500.0 0.77229 500.0
175 268 1 0.73732 500.0 0.75013 500.0
177 192 1 0.81328 500.0 0.81381 500.0
177 193 1 0.64943 500.0 0.64776 500.0
177 196 1 0.54807 500.0 0.54408 500.0
177 197 1 0.44287 500.0 0.44202 500.0
177 199 1 0.78975 500.0 0.78666 500.0
180 187 1 0.74922 500.0 0.75202 500.0
180 192 1 0.59209 500.0 0.59156 500.0
180 193 1 0.48716 500.0 0.48376 500.0
180 196 1 0.5558 500.0 0.54751 500.0
180 197 1 0.59184 500.0 0.58242 500.0
182 192 1 0.45828 500.0 0.45727 500.0
182 193 1 0.43694 500.0 0.43821 500.0
182 196 1 0.65745 500.0 0.65383 500.0
182 197 1 0.79242 500.0 0.78593 500.0
184 193 1 0.66835 500.0 0.66658 500.0
187 196 1 0.82974 500.0 0.83122 500.0
201 221 1 0.77429 500.0 0.76906 500.0
201 223 1 0.77823 500.0 0.77548 500.0
201 225 1 0.79038 500.0 0.78809 500.0
206 217 1 0.81683 500.0 0.81315 500.0
206 218 1 0.64928 500.0 0.63997 500.0
206 221 1 0.52732 500.0 0.52206 500.0
206 223 1 0.52454 500.0 0.52184 500.0
206 225 1 0.66431 500.0 0.66136 500.0
206 227 1 0.87888 500.0 0.87331 500.0
208 217 1 0.56798 500.0 0.56316 500.0
208 218 1 0.48729 500.0 0.47371 500.0
208 221 1 0.57934 500.0 0.57425 500.0
208 223 1 0.68246 500.0 0.67879 500.0
213 218 1 0.36599 500.0 0.35453 500.0
213 221 1 0.61015 500.0 0.60698 500.0
213 223 1 0.74685 500.0 0.74159 500.0
215 221 1 0.80573 500.0 0.80163 500.0
218 225 1 0.83557 500.0 0.8356 500.0
218 227 1 0.82334 500.0 0.82066 500.0
218 229 1 0.84488 500.0 0.83963 500.0
221 227 1 0.513 500.0 0.50916 500.0
221 229 1 0.60079 500.0 0.59728 500.0
221 231 1 0.84118 500.0 0.84024 500.0
223 229 1 0.48639 500.0 0.48267 500.0
223 231 1 0.62281 500.0 0.62374 500.0
223 233 1 0.82977 500.0 0.82972 500.0
225 231 1 0.52681 500.0 0.52835 500.0
225 233 1 0.64768 500.0 0.65072 500.0
225 235 1 0.84648 500.0 0.85181 500.0
225 243 1 0.83044 500.0 0.81816 500.0
225 245 1 0.89309 500.0 0.88309 500.0
225 286 1 0.81805 500.0 0.82514 500.0
227 233 1 0.49011 500.0 0.48788 500.0
227 235 1 0.60295 500.0 0.60453 500.0
227 238 1 0.81767 500.0 0.82101 500.0
227 243 1 0.83388 500.0 0.81773 500.0
227 282 1 0.81278 500.0 0.81989 500.0
227 286 1 0.67157 500.0 0.6781 500.0
227 294 1 0.74126 500.0 0.73196 500.0
229 235 1 0.4867 500.0 0.48788 500.0
229 238 1 0.61018 500.0 0.61388 500.0
229 240 1 0.80333 500.0 0.80341 500.0
229 241 1 0.78258 500.0 0.76372 500.0
229 243 1 0.8167 500.0 0.80475 500.0
229 294 1 0.843 500.0 0.83628 500.0
231 238 1 0.47744 500.0 0.4823 500.0
231 240 1 0.56183 500.0 0.56134 500.0
231 241 1 0.4773 500.0 0.45802 500.0
231 243 1 0.52524 500.0 0.51505 500.0
231 245 1 0.78188 500.0 0.77569 500.0
231 294 1 0.86206 500.0 0.85361 500.0
231 296 1 0.89255 500.0 0.89715 500.0
233 240 1 0.48535 500.0 0.49221 500.0
233 241 1 0.54816 500.0 0.53801 500.0
233 243 1 0.45741 500.0 0.44725 500.0
233 245 1 0.66171 500.0 0.65337 500.0
233 248 1 0.84591 500.0 0.85657 500.0
233 286 1 0.72264 500.0 0.72435 500.0
233 288 1 0.84439 500.0 0.84355 500.0
233 291 1 0.86459 500.0 0.85565 500.0
233 294 1 0.58439 500.0 0.5736 500.0
233 296 1 0.58426 500.0 0.5874 500.0
233 298 1 0.85491 500.0 0.86423 500.0
233 300 1 0.84144 500.0 0.83304 500.0
233 302 1 0.7148 500.0 0.70975 500.0
233 315 1 0.87927 500.0 0.87576 500.0
235 241 1 0.72815 500.0 0.71775 500.0
235 243 1 0.72559 500.0 0.71784 500.0
235 286 1 0.8518 500.0 0.86089 500.0
235 291 1 0.84913 500.0 0.85113 500.0
235 294 1 0.53595 500.0 0.53692 500.0
235 296 1 0.61031 500.0 0.62061 500.0
235 298 1 0.8012 500.0 0.81384 500.0
235 300 1 0.6779 500.0 0.6736 500.0
235 302 1 0.57488 500.0 0.56708 500.0
235 304 1 0.88206 500.0 0.86065 500.0
235 315 1 0.78282 500.0 0.77647 500.0
238 243 1 0.66904 500.0 0.67224 500.0
238 294 1 0.83989 500.0 0.84235 500.0
238 296 1 0.81913 500.0 0.83017 500.0
238 300 1 0.8604 500.0 0.85702 500.0
238 302 1 0.64027 500.0 0.63189 500.0
238 310 1 0.89659 500.0 0.89497 500.0
238 312 1 0.84888 500.0 0.84184 500.0
238 315 1 0.58367 500.0 0.57355 500.0
238 317 1 0.71056 500.0 0.70048 500.0
238 319 1 0.83434 500.0 0.82368 500.0
240 245 1 0.78192 500.0 0.79003 500.0
240 296 1 0.77571 500.0 0.78872 500.0
240 302 1 0.63432 500.0 0.63495 500.0
240 304 1 0.81804 500.0 0.80738 500.0
240 312 1 0.78207 500.0 0.7789 500.0
240 315 1 0.48335 500.0 0.4765 500.0
240 317 1 0.52791 500.0 0.51861 500.0
240 319 1 0.55708 500.0 0.54418 500.0
240 321 1 0.69351 500.0 0.69818 500.0
241 315 1 0.80757 500.0 0.8101 500.0
241 317 1 0.73993 500.0 0.74578 500.0
241 319 1 0.71217 500.0 0.71037 500.0
243 296 1 0.78513 500.0 0.77752 500.0
243 317 1 0.8935 500.0 0.89974 500.0
243 319 1 0.76994 500.0 0.76794 500.0
245 286 1 0.86593 500.0 0.8457 500.0
245 296 1 0.80816 500.0 0.79391 500.0
248 257 1 0.87737 500.0 0.85388 500.0
248 278 1 0.84654 500.0 0.85344 500.0
248 286 1 0.7538 500.0 0.74875 500.0
248 288 1 0.76769 500.0 0.75816 500.0
248 296 1 0.82623 500.0 0.83112 500.0
250 278 1 0.84961 500.0 0.8683 500.0
257 266 1 0.85432 500.0 0.84324 500.0
257 268 1 0.75069 500.0 0.67448 500.0
257 270 1 0.79544 500.0 0.72704 500.0
259 268 1 0.66451 500.0 0.41324 500.0
259 270 1 0.77711 500.0 0.62445 500.0
264 270 1 0.67279 500.0 0.66909 500.0
266 272 1 0.78329 500.0 0.74705 500.0
268 274 1 0.79885 500.0 0.81036 500.0
268 278 1 0.87972 500.0 0.89084 500.0
270 278 1 0.57524 500.0 0.57531 500.0
270 280 1 0.82776 500.0 0.8414 500.0
272 280 1 0.72436 500.0 0.73584 500.0
272 282 1 0.82834 500.0 0.83048 500.0
274 282 1 0.52378 500.0 0.52775 500.0
274 286 1 0.62387 500.0 0.6306 500.0
274 288 1 0.8329 500.0 0.84643 500.0
278 286 1 0.48804 500.0 0.48755 500.0
278 288 1 0.60033 500.0 0.60995 500.0
278 291 1 0.83034 500.0 0.82143 500.0
280 288 1 0.48035 500.0 0.48069 500.0
280 291 1 0.62574 500.0 0.61188 500.0
280 294 1 0.83526 500.0 0.82972 500.0
282 291 1 0.51507 500.0 0.50516 500.0
282 294 1 0.64653 500.0 0.64292 500.0
282 296 1 0.84144 500.0 0.8445 500.0
286 294 1 0.4923 500.0 0.48604 500.0
286 296 1 0.60904 500.0 0.61022 500.0
286 298 1 0.81711 500.0 0.81986 500.0
288 296 1 0.48459 500.0 0.48095 500.0
288 298 1 0.61156 500.0 0.61103 500.0
288 300 1 0.82627 500.0 0.82617 500.0
291 298 1 0.49155 500.0 0.49347 500.0
291 300 1 0.62675 500.0 0.63311 500.0
291 302 1 0.83202 500.0 0.84141 500.0
294 300 1 0.48795 500.0 0.49404 500.0
294 302 1 0.6136 500.0 0.62123 500.0
294 304 1 0.82941 500.0 0.81871 500.0
296 302 1 0.47955 500.0 0.49008 500.0
296 304 1 0.61567 500.0 0.60106 500.0
296 307 1 0.81582 500.0 0.8018 500.0
298 304 1 0.49075 500.0 0.49049 500.0
298 307 1 0.61111 500.0 0.5978 500.0
298 310 1 0.81336 500.0 0.81528 500.0
300 307 1 0.47864 500.0 0.46592 500.0
300 310 1 0.59999 500.0 0.59706 500.0
300 312 1 0.79124 500.0 0.78431 500.0
300 315 1 0.82604 500.0 0.82765 500.0
302 310 1 0.46596 500.0 0.46044 500.0
302 312 1 0.54603 500.0 0.53732 500.0
302 315 1 0.52053 500.0 0.51973 500.0
302 317 1 0.81597 500.0 0.81841 500.0
302 319 1 0.8385 500.0 0.8432 500.0
302 321 1 0.67076 500.0 0.69905 500.0
304 312 1 0.48275 500.0 0.47644 500.0
304 315 1 0.58598 500.0 0.58491 500.0
304 317 1 0.84828 500.0 0.85342 500.0
304 319 1 0.80849 500.0 0.81635 500.0
304 321 1 0.54369 500.0 0.57906 500.0
304 327 1 0.81891 500.0 0.8329 500.0
307 315 1 0.74312 500.0 0.75226 500.0
307 321 1 0.76051 500.0 0.79094 500.0
310 317 1 0.83372 500.0 0.84522 500.0
310 321 1 0.68995 500.0 0.70661 500.0
310 327 1 0.8644 500.0 0.83652 500.0
310 329 1 0.87946 500.0 0.87216 500.0
312 319 1 0.67774 500.0 0.68812 500.0
312 321 1 0.42048 500.0 0.42629 500.0
312 327 1 0.56257 500.0 0.52699 500.0
312 329 1 0.61263 500.0 0.59179 500.0
315 321 1 0.39726 500.0 0.40304 500.0
315 327 1 0.60488 500.0 0.55202 500.0
315 329 1 0.74155 500.0 0.7093 500.0
317 327 1 0.51889 500.0 0.46194 500.0
317 329 1 0.70948 500.0 0.65914 500.0
319 329 1 0.66594 500.0 0.68629 500.0
34 231 1 0.89935 500.0 0.89935 00000
46 157 1 0.89634 500.0 0.89634 00000
69 206 1 0.89599 500.0 0.89599 00000
86 99 1 0.87965 500.0 0.87965 00000
88 99 1 0.85981 500.0 0.85981 00000
175 264 1 0.8903 500.0 0.8903 00000
196 201 1 0.89966 500.0 0.89966 00000
197 268 1 0.89365 500.0 0.89365 00000
243 315 1 0.8999 500.0 0.8999 00000
245 252 1 0.8819 500.0 0.8819 00000
252 264 1 0.86277 500.0 0.86277 00000
304 329 1 0.8398 500.0 0.8398 00000
35 225 1 0.89932 00000 0.89932 500.0
76 259 1 0.88204 00000 0.88204 500.0
86 121 1 0.89337 00000 0.89337 500.0
86 125 1 0.86816 00000 0.86816 500.0
88 110 1 0.89862 00000 0.89862 500.0
90 108 1 0.85719 00000 0.85719 500.0
106 119 1 0.88894 00000 0.88894 500.0
171 264 1 0.86388 00000 0.86388 500.0
225 241 1 0.89214 00000 0.89214 500.0
227 241 1 0.89114 00000 0.89114 500.0
238 304 1 0.88919 00000 0.88919 500.0
245 288 1 0.89141 00000 0.89141 500.0
250 259 1 0.87257 00000 0.87257 500.0
257 278 1 0.89059 00000 0.89059 500.0

; Side chain bonds
  1   2 1 0.330 5000
  2   3 1 0.360 5000
  4   5 1 0.363 7500
  6   7 1 0.336 7500
 10  11 1 0.330 5000
 11  12 1 0.360 5000
 13  14 1 0.400 5000
 15  16 1 0.330 7500
 21  22 1 0.363 7500
 25  26 1 0.330 5000
 26  27 1 0.360 5000
 32  33 1 0.352 7500
 35  36 1 0.352 7500
 41  42 1 0.330 5000
 42  43 1 0.360 5000
 44  45 1 0.363 7500
 46  47 1 0.40 2500
 48  49 1 0.325 5000
 53  54 1 0.330 5000
 54  55 1 0.360 5000
 57  58 1 0.400 5000
 59  60 1 0.330 7500
 61  62 1 0.40 2500
 65  66 1 0.325 7500
 69  70 1 0.330 5000
 70  71 1 0.380 5000
 72  73 1 0.363 7500
 74  75 1 0.363 7500
 76  77 1 0.363 7500
 80  81 1 0.352 7500
 84  85 1 0.330 7500
 86  87 1 0.400 5000
 90  91 1 0.330 5000
 91  92 1 0.360 5000
 93  94 1 0.336 7500
 97  98 1 0.330 7500
 99 100 1 0.330 5000
100 101 1 0.360 5000
102 103 1 0.330 5000
103 104 1 0.360 5000
108 109 1 0.400 5000
110 111 1 0.330 5000
111 112 1 0.360 5000
113 114 1 0.325 5000
119 120 1 0.330 7500
121 122 1 0.400 5000
125 126 1 0.287 7500
129 130 1 0.325 7500
135 136 1 0.330 5000
136 137 1 0.360 5000
138 139 1 0.330 5000
139 140 1 0.360 5000
141 142 1 0.40 2500
145 146 1 0.400 5000
147 148 1 0.352 5000
151 152 1 0.330 5000
152 153 1 0.360 5000
154 155 1 0.330 5000
155 156 1 0.360 5000
159 160 1 0.400 5000
163 164 1 0.400 5000
165 166 1 0.325 7500
169 170 1 0.352 7500
171 172 1 0.330 5000
172 173 1 0.360 5000
175 176 1 0.400 5000
177 178 1 0.330 5000
178 179 1 0.380 5000
182 183 1 0.352 7500
184 185 1 0.330 5000
185 186 1 0.360 5000
187 188 1 0.325 5000
193 194 1 0.330 5000
194 195 1 0.380 5000
197 198 1 0.363 7500
201 202 1 0.325 5000
208 209 1 0.325 5000
215 216 1 0.352 7500
218 219 1 0.330 5000
219 220 1 0.360 5000
221 222 1 0.40 2500
225 226 1 0.352 5000
227 228 1 0.400 5000
231 232 1 0.363 7500
235 236 1 0.330 5000
236 237 1 0.380 5000
238 239 1 0.400 5000
241 242 1 0.363 7500
245 246 1 0.330 5000
246 247 1 0.360 5000
252 253 1 0.325 5000
259 260 1 0.325 5000
264 265 1 0.352 7500 
266 267 1 0.330 7500
268 269 1 0.352 5000
270 271 1 0.352 5000
274 275 1 0.336 7500
278 279 1 0.400 5000
280 281 1 0.400 5000
282 283 1 0.336 7500
286 287 1 0.363 7500
288 289 1 0.330 5000
289 290 1 0.380 5000
291 292 1 0.330 5000
292 293 1 0.360 5000
294 295 1 0.287 7500
296 297 1 0.400 5000
300 301 1 0.400 5000
304 305 1 0.330 5000
305 306 1 0.360 5000
307 308 1 0.330 5000
308 309 1 0.360 5000
310 311 1 0.400 5000
312 313 1 0.330 5000
313 314 1 0.360 5000
315 316 1 0.363 7500
317 318 1 0.352 5000
321 322 1 0.315 5000
327 328 1 0.287 7500
329 330 1 0.400 5000

#ifdef FLEXIBLE
; Side chain bonds
  7   8 1 0.320 1000000
  7   9 1 0.300 1000000
  8   9 1 0.270 1000000
 17  18 1 0.270 1000000
 19  20 1 0.305 1000000
 23  24 1 0.341 1000000
 28  29 1 0.270 1000000
 30  31 1 0.341 1000000
 37  38 1 0.305 1000000
 39  40 1 0.292 1000000
 49  50 1 0.300 1000000
 49  51 1 0.300 1000000
 50  52 1 0.285 1000000
 51  52 1 0.285 1000000
 50  51 1 0.300 1000000
 63  64 1 0.305 1000000
 66  67 1 0.340 1000000
 66  68 1 0.340 1000000
 67  68 1 0.290 1000000
 78  79 1 0.292 1000000
 82  83 1 0.305 1000000
 88  89 1 0.305 1000000
 94  95 1 0.320 1000000
 94  96 1 0.300 1000000
 95  96 1 0.270 1000000
106 107 1 0.292 1000000
114 115 1 0.300 1000000
114 116 1 0.300 1000000
115 117 1 0.285 1000000
116 117 1 0.285 1000000
115 116 1 0.300 1000000
123 124 1 0.270 1000000
127 128 1 0.270 1000000
130 131 1 0.340 1000000
130 132 1 0.340 1000000
131 132 1 0.290 1000000
133 134 1 0.305 1000000
143 144 1 0.292 1000000
149 150 1 0.270 1000000
157 158 1 0.341 1000000
161 162 1 0.292 1000000
166 167 1 0.340 1000000
166 168 1 0.340 1000000
167 168 1 0.290 1000000
180 181 1 0.305 1000000
188 189 1 0.300 1000000
188 190 1 0.300 1000000
189 191 1 0.285 1000000
190 191 1 0.285 1000000
189 190 1 0.300 1000000
199 200 1 0.270 1000000
202 203 1 0.300 1000000
202 204 1 0.300 1000000
203 205 1 0.285 1000000
204 205 1 0.285 1000000
203 204 1 0.300 1000000
206 207 1 0.341 1000000
209 210 1 0.300 1000000
209 211 1 0.300 1000000
210 212 1 0.285 1000000
211 212 1 0.285 1000000
210 211 1 0.300 1000000
213 214 1 0.270 1000000
223 224 1 0.292 1000000
229 230 1 0.270 1000000
233 234 1 0.292 1000000
243 244 1 0.270 1000000
248 249 1 0.292 1000000
250 251 1 0.270 1000000
253 254 1 0.300 1000000
253 255 1 0.300 1000000
254 256 1 0.285 1000000
255 256 1 0.285 1000000
254 255 1 0.300 1000000
257 258 1 0.292 1000000
260 261 1 0.300 1000000
260 262 1 0.300 1000000
261 263 1 0.285 1000000
262 263 1 0.285 1000000
261 262 1 0.300 1000000
272 273 1 0.305 1000000
275 276 1 0.320 1000000
275 277 1 0.300 1000000
276 277 1 0.270 1000000
283 284 1 0.320 1000000
283 285 1 0.300 1000000
284 285 1 0.270 1000000
298 299 1 0.270 1000000
302 303 1 0.270 1000000
319 320 1 0.341 1000000
322 323 1 0.335 1000000
323 326 1 0.412 1000000
325 326 1 0.293 1000000
322 325 1 0.404 1000000
323 325 1 0.470 1000000
#endif

[ constraints ]
#ifndef FLEXIBLE
; Side chain bonds
  7   8 1 0.320
  7   9 1 0.300
  8   9 1 0.270
 17  18 1 0.270
 19  20 1 0.305
 23  24 1 0.341
 28  29 1 0.270
 30  31 1 0.341
 37  38 1 0.305
 39  40 1 0.292
 49  50 1 0.300
 49  51 1 0.300
 50  52 1 0.285
 51  52 1 0.285
 50  51 1 0.300
 63  64 1 0.305
 66  67 1 0.340
 66  68 1 0.340
 67  68 1 0.290
 78  79 1 0.292
 82  83 1 0.305
 88  89 1 0.305
 94  95 1 0.320
 94  96 1 0.300
 95  96 1 0.270
106 107 1 0.292
114 115 1 0.300
114 116 1 0.300
115 117 1 0.285
116 117 1 0.285
115 116 1 0.300
123 124 1 0.270
127 128 1 0.270
130 131 1 0.340
130 132 1 0.340
131 132 1 0.290
133 134 1 0.305
143 144 1 0.292
149 150 1 0.270
157 158 1 0.341
161 162 1 0.292
166 167 1 0.340
166 168 1 0.340
167 168 1 0.290
180 181 1 0.305
188 189 1 0.300
188 190 1 0.300
189 191 1 0.285
190 191 1 0.285
189 190 1 0.300
199 200 1 0.270
202 203 1 0.300
202 204 1 0.300
203 205 1 0.285
204 205 1 0.285
203 204 1 0.300
206 207 1 0.341
209 210 1 0.300
209 211 1 0.300
210 212 1 0.285
211 212 1 0.285
210 211 1 0.300
213 214 1 0.270
223 224 1 0.292
229 230 1 0.270
233 234 1 0.292
243 244 1 0.270
248 249 1 0.292
250 251 1 0.270
253 254 1 0.300
253 255 1 0.300
254 256 1 0.285
255 256 1 0.285
254 255 1 0.300
257 258 1 0.292
260 261 1 0.300
260 262 1 0.300
261 263 1 0.285
262 263 1 0.285
261 262 1 0.300
272 273 1 0.305
275 276 1 0.320
275 277 1 0.300
276 277 1 0.270
283 284 1 0.320
283 285 1 0.300
284 285 1 0.270
298 299 1 0.270
302 303 1 0.270
319 320 1 0.341
322 323 1 0.335
323 326 1 0.412
325 326 1 0.293
322 325 1 0.404
323 325 1 0.470
#endif

[ angles ]
; BBB angles
  1   4   6 2 127 20
  4   6  10 2 127 20
  6  10  13 2 127 20
 10  13  15 2 127 20
 13  15  17 2 127 20
 15  17  19 2 127 20
 17  19  21 2 127 20
 19  21  23 2 127 20
 21  23  25 2 127 20
 23  25  28 2 127 20
 25  28  30 2 127 20
 28  30  32 2 127 20
 30  32  34 2 127 20
 32  34  35 2 127 20
 34  35  37 2 127 20
 35  37  39 2 127 20
 37  39  41 2 127 20
 39  41  44 2 127 20
 41  44  46 2 127 20
 44  46  48 2 127 20
 46  48  53 2 127 20
 48  53  56 2 127 20
 53  56  57 2 127 20
 56  57  59 2 127 20
 57  59  61 2 127 20
 59  61  63 2 127 20
 61  63  65 2 127 20
 63  65  69 2 127 20
 65  69  72 2 127 20
 69  72  74 2 127 20
 72  74  76 2 127 20
 74  76  78 2 127 20
 76  78  80 2 127 20
 78  80  82 2 127 20
 80  82  84 2 127 20
 82  84  86 2 127 20
 84  86  88 2 127 20
 86  88  90 2 127 20
 88  90  93 2 127 20
 90  93  97 2 127 20
 93  97  99 2 127 20
 97  99 102 2 127 20
 99 102 105 2 127 20
102 105 106 2 127 20
105 106 108 2 127 20
106 108 110 2 127 20
108 110 113 2 127 20
110 113 118 2 127 20
113 118 119 2 127 20
118 119 121 2 127 20
119 121 123 2 127 20
121 123 125 2 127 20
123 125 127 2 127 20
125 127 129 2 127 20
127 129 133 2 127 20
129 133 135 2 127 20
133 135 138 2 127 20
135 138 141 2 127 20
138 141 143 2 127 20
141 143 145 2 127 20
143 145 147 2 127 20
145 147 149 2 127 20
147 149 151 2 127 20
149 151 154 2 127 20
151 154 157 2 127 20
154 157 159 2 127 20
157 159 161 2 127 20
159 161 163 2 127 20
161 163 165 2 127 20
163 165 169 2 127 20
165 169 171 2 127 20
169 171 174 2 127 20
171 174 175 2 127 20
174 175 177 2 127 20
175 177 180 2 127 20
177 180 182 2 127 20
180 182 184 2 127 20
182 184 187 2 127 20
184 187 192 2 127 20
187 192 193 2 127 20
192 193 196 2 127 20
193 196 197 2 127 20
196 197 199 2 127 20
197 199 201 2 127 20
199 201 206 2 127 20
201 206 208 2 127 20
206 208 213 2 127 20
208 213 215 2 127 20
213 215 217 2 127 20
215 217 218 2 127 20
217 218 221 2 127 20
218 221 223 2 127 20
221 223 225 2 127 20
223 225 227 2 127 20
225 227 229 2 127 20
227 229 231 2 127 20
229 231 233 2 127 20
231 233 235 2 127 20
233 235 238 2 127 20
235 238 240 2 127 20
238 240 241 2 127 20
240 241 243 2 127 20
241 243 245 2 127 20
243 245 248 2 127 20
245 248 250 2 127 20
248 250 252 2 127 20
250 252 257 2 127 20
252 257 259 2 127 20
257 259 264 2 127 20
259 264 266 2 127 20
264 266 268 2 127 20
266 268 270 2 127 20
268 270 272 2 127 20
270 272 274 2 127 20
272 274 278 2 127 20
274 278 280 2 127 20
278 280 282 2 127 20
280 282 286 2 127 20
282 286 288 2 127 20
286 288 291 2 127 20
288 291 294 2 127 20
291 294 296 2 127 20
294 296 298 2 127 20
296 298 300 2 127 20
298 300 302 2 127 20
300 302 304 2 127 20
302 304 307 2 127 20
304 307 310 2 127 20
307 310 312 2 127 20
310 312 315 2 127 20
312 315 317 2 127 20
315 317 319 2 127 20
317 319 321 2 127 20
319 321 327 2 127 20
321 327 329 2 127 20

; BBS angles regular martini
  1   4   5 2 100 25
  4   6   7 2 100 25
  6  10  11 2 100 25
 10  13  14 2 100 25
 13  15  16 2 100 25
 15  17  18 2 100 25
 17  19  20 2 100 25
 19  21  22 2 100 25
 21  23  24 2 100 25
 23  25  26 2 100 25
 25  28  29 2 100 25
 28  30  31 2 100 25
 30  32  33 2 100 25
 34  35  36 2 100 25
 35  37  38 2 100 25
 37  39  40 2 100 25
 39  41  42 2 100 25
 41  44  45 2 100 25
 44  46  47 2 100 25
 46  48  49 2 100 25
 48  53  54 2 100 25
 56  57  58 2 100 25
 57  59  60 2 100 25
 59  61  62 2 100 25
 61  63  64 2 100 25
 63  65  66 2 100 25
 65  69  70 2 100 25
 69  72  73 2 100 25
 72  74  75 2 100 25
 74  76  77 2 100 25
 76  78  79 2 100 25
 78  80  81 2 100 25
 80  82  83 2 100 25
 82  84  85 2 100 25
 84  86  87 2 100 25
 86  88  89 2 100 25
 88  90  91 2 100 25
 90  93  94 2 100 25
 93  97  98 2 100 25
 97  99 100 2 100 25
 99 102 103 2 100 25
105 106 107 2 100 25
106 108 109 2 100 25
108 110 111 2 100 25
110 113 114 2 100 25
118 119 120 2 100 25
119 121 122 2 100 25
121 123 124 2 100 25
123 125 126 2 100 25
125 127 128 2 100 25
127 129 130 2 100 25
129 133 134 2 100 25
133 135 136 2 100 25
135 138 139 2 100 25
138 141 142 2 100 25
141 143 144 2 100 25
143 145 146 2 100 25
145 147 148 2 100 25
147 149 150 2 100 25
149 151 152 2 100 25
151 154 155 2 100 25
154 157 158 2 100 25
157 159 160 2 100 25
159 161 162 2 100 25
161 163 164 2 100 25
163 165 166 2 100 25
165 169 170 2 100 25
169 171 172 2 100 25
174 175 176 2 100 25
175 177 178 2 100 25
177 180 181 2 100 25
180 182 183 2 100 25
182 184 185 2 100 25
184 187 188 2 100 25
192 193 194 2 100 25
196 197 198 2 100 25
197 199 200 2 100 25
199 201 202 2 100 25
201 206 207 2 100 25
206 208 209 2 100 25
208 213 214 2 100 25
213 215 216 2 100 25
217 218 219 2 100 25
218 221 222 2 100 25
221 223 224 2 100 25
223 225 226 2 100 25
225 227 228 2 100 25
227 229 230 2 100 25
229 231 232 2 100 25
231 233 234 2 100 25
233 235 236 2 100 25
235 238 239 2 100 25
240 241 242 2 100 25
241 243 244 2 100 25
243 245 246 2 100 25
245 248 249 2 100 25
248 250 251 2 100 25
250 252 253 2 100 25
252 257 258 2 100 25
257 259 260 2 100 25
259 264 265 2 100 25
264 266 267 2 100 25
266 268 269 2 100 25
268 270 271 2 100 25
270 272 273 2 100 25
272 274 275 2 100 25
274 278 279 2 100 25
278 280 281 2 100 25
280 282 283 2 100 25
282 286 287 2 100 25
286 288 289 2 100 25
288 291 292 2 100 25
291 294 295 2 100 25
294 296 297 2 100 25
296 298 299 2 100 25
298 300 301 2 100 25
300 302 303 2 100 25
302 304 305 2 100 25
304 307 308 2 100 25
307 310 311 2 100 25
310 312 313 2 100 25
312 315 316 2 100 25
315 317 318 2 100 25
317 319 320 2 100 25
319 321 322 2 100 25
321 327 328 2 100 25
327 329 330 2 100 25

; First SBB regular martini
  2   1   4 2 100 25

; Side chain angles
  1   2   3 2 180.000 25.0
  6   7   8 2 120.000 50.0
  6   7   9 2 120.000 50.0
 10  11  12 2 180.000 25.0
 25  26  27 2 180.000 25.0
 41  42  43 2 180.000 25.0
 48  49  50 2 120.000 60.0
 48  49  51 2 120.000 60.0
 53  54  55 2 180.000 25.0
 65  66  67 2 120.000 50.0
 65  66  68 2 120.000 50.0
 69  70  71 2 180.000 25.0
 90  91  92 2 180.000 25.0
 93  94  95 2 120.000 50.0
 93  94  96 2 120.000 50.0
 99 100 101 2 180.000 25.0
102 103 104 2 180.000 25.0
110 111 112 2 180.000 25.0
113 114 115 2 120.000 60.0
113 114 116 2 120.000 60.0
129 130 131 2 120.000 50.0
129 130 132 2 120.000 50.0
135 136 137 2 180.000 25.0
138 139 140 2 180.000 25.0
151 152 153 2 180.000 25.0
154 155 156 2 180.000 25.0
165 166 167 2 120.000 50.0
165 166 168 2 120.000 50.0
171 172 173 2 180.000 25.0
177 178 179 2 180.000 25.0
184 185 186 2 180.000 25.0
187 188 189 2 120.000 60.0
187 188 190 2 120.000 60.0
193 194 195 2 180.000 25.0
201 202 203 2 120.000 60.0
201 202 204 2 120.000 60.0
208 209 210 2 120.000 60.0
208 209 211 2 120.000 60.0
218 219 220 2 180.000 25.0
235 236 237 2 180.000 25.0
245 246 247 2 180.000 25.0
252 253 254 2 120.000 60.0
252 253 255 2 120.000 60.0
259 260 261 2 120.000 60.0
259 260 262 2 120.000 60.0
274 275 276 2 120.000 50.0
274 275 277 2 120.000 50.0
282 283 284 2 120.000 50.0
282 283 285 2 120.000 50.0
288 289 290 2 180.000 25.0
291 292 293 2 180.000 25.0
304 305 306 2 180.000 25.0
307 308 309 2 180.000 25.0
312 313 314 2 180.000 25.0
321 322 323 2 120.000 60.0
321 322 325 2 130.000 60.0

[ exclusions ]
  6   7   8   9 
  7   8   9 
  8   9 
 48  49  50  51  52 
 49  50  51  52 
 50  51  52 
 51  52 
 65  66  67  68 
 66  67  68 
 67  68 
 93  94  95  96 
 94  95  96 
 95  96 
113 114 115 116 117 
114 115 116 117 
115 116 117 
116 117 
129 130 131 132 
130 131 132 
131 132 
165 166 167 168 
166 167 168 
167 168 
187 188 189 190 191 
188 189 190 191 
189 190 191 
190 191 
201 202 203 204 205 
202 203 204 205 
203 204 205 
204 205 
208 209 210 211 212 
209 210 211 212 
210 211 212 
211 212 
252 253 254 255 256 
253 254 255 256 
254 255 256 
255 256 
259 260 261 262 263 
260 261 262 263 
261 262 263 
262 263 
274 275 276 277 
275 276 277 
276 277 
282 283 284 285 
283 284 285 
284 285 
321 322 323 324 325 326 
322 323 324 325 326 
323 324 325 326 
324 325 326 
325 326 

[ dihedrals ]
 52  50  51  49 2 180.0 50.0
117 115 116 114 2 180.0 50.0
191 189 190 188 2 180.0 50.0
205 203 204 202 2 180.0 50.0
212 210 211 209 2 180.0 50.0
256 254 255 253 2 180.0 50.0
263 261 262 260 2 180.0 50.0
326 325 323 322 2 180.0 100.0

[ virtual_sitesn ]
324 2 326 325 323 322
