# Supplementary material for: Exploring Free Energies of Specific Protein Conformations Using the Martini Force Field
Source: J Chem Theory Comput. 2024 Mar 1;20(5):2273–83. doi: 10.1021/acs.jctc.3c01155 (PMC10938637; doi:10.1021/acs.jctc.3c01155)
Supplement: Supplementary file 1 — ct3c01155_si_001.zip [file ct3c01155_si_001.zip › LAH4_dual.itp]

; This file was generated using the following command:
; /home/valery/tutorial_env/bin/martinize2 -f 2ed2kjn.pdb -x cg_2kjn.pdb -o cg_2kjn.top -elastic -cys auto
; martinize with vermouth 0.9.3

; Pleas cite the following papers:
; Souza, P C T; Alessandri, R; Barnoud, J; Thallmair, S; Faustino, I; Grünewald, F; Patmanidis, I; Abdizadeh, H; Bruininks, B M H; Wassenaar, T A; Kroon, P C; Melcr, J; Nieto, V; Corradi, V; Khan, H M; Domański, J; Javanainen, M; Martinez-Seara, H; Reuter, N; Best, R B; Vattulainen, I; Monticelli, L; Periole, X; Tieleman, D P; de Vries, A H; Marrink, S J;  Nature Methods 2021; 10.1038/s41592-021-01098-3

[ moleculetype ]
protein 1

[ atoms ]
 1 Q5    1 LYS BB   1   1 
 2 SC3   1 LYS SC1  2 0.0 
 3 SQ4p  1 LYS SC2  3 1.0 
 4 P2    2 LYS BB   4 0.0 
 5 SC3   2 LYS SC1  5 0.0 
 6 SQ4p  2 LYS SC2  6 1.0 
 7 SP2   3 ALA BB   7 0.0 
 8 TC3   3 ALA SC1  8 0.0 
 9 P2    4 LEU BB   9 0.0 
10 SC2   4 LEU SC1 10 0.0 
11 P2    5 LEU BB  11 0.0 
12 SC2   5 LEU SC1 12 0.0 
13 SP2   6 ALA BB  13 0.0 
14 TC3   6 ALA SC1 14 0.0 
15 P2    7 LEU BB  15 0.0 
16 SC2   7 LEU SC1 16 0.0 
17 SP2   8 ALA BB  17 0.0 
18 TC3   8 ALA SC1 18 0.0 
19 P2    9 LEU BB  19 0.0 
20 SC2   9 LEU SC1 20 0.0 
21 P2   10 HIS BB  21 0.0 
22 TC4  10 HIS SC1 22 0.0 
23 TP1dq 10 HIS SC2 23 0.5 
24 TP1dq 10 HIS SC3 24 0.5
25 P2   11 HIS BB  25 0.0 
26 TC4  11 HIS SC1 26 0.0 
27 TP1dq 11 HIS SC2 27 0.5 
28 TP1dq 11 HIS SC3 28 0.5 
29 P2   12 LEU BB  29 0.0 
30 SC2  12 LEU SC1 30 0.0 
31 SP2  13 ALA BB  31 0.0 
32 TC3  13 ALA SC1 32 0.0 
33 P2   14 HIS BB  33 0.0 
34 TC4  14 HIS SC1 34 0.0 
35 TP1dq 14 HIS SC2 35 0.5 
36 TP1dq 14 HIS SC3 36 0.5
37 P2   15 LEU BB  37 0.0 
38 SC2  15 LEU SC1 38 0.0 
39 SP2  16 ALA BB  39 0.0 
40 TC3  16 ALA SC1 40 0.0 
41 P2   17 LEU BB  41 0.0 
42 SC2  17 LEU SC1 42 0.0 
43 P2   18 HIS BB  43 0.0 
44 TC4  18 HIS SC1 44 0.0 
45 TP1dq 18 HIS SC2 45 0.5 
46 TP1dq 18 HIS SC3 46 0.5 
47 P2   19 LEU BB  47 0.0 
48 SC2  19 LEU SC1 48 0.0 
49 SP2  20 ALA BB  49 0.0 
50 TC3  20 ALA SC1 50 0.0 
51 P2   21 LEU BB  51 0.0 
52 SC2  21 LEU SC1 52 0.0 
53 SP2  22 ALA BB  53 0.0 
54 TC3  22 ALA SC1 54 0.0 
55 P2   23 LEU BB  55 0.0 
56 SC2  23 LEU SC1 56 0.0 
57 P2   24 LYS BB  57 0.0 
58 SC3  24 LYS SC1 58 0.0 
59 SQ4p 24 LYS SC2 59 1.0 
60 P2   25 LYS BB  60 0.0 
61 SC3  25 LYS SC1 61 0.0 
62 SQ4p 25 LYS SC2 62 1.0 
63 Q5   26 ALA BB  63  -1 
64 TC3  26 ALA SC1 64 0.0 

[ bonds ]
; Backbone bonds
 1  4 1 0.350 4000
 4  7 1 0.350 4000
 7  9 1 0.350 4000
 9 11 1 0.350 4000
11 13 1 0.350 4000
13 15 1 0.350 4000
15 17 1 0.350 4000
17 19 1 0.350 4000
19 21 1 0.350 4000
21 25 1 0.350 4000
25 29 1 0.350 4000
29 31 1 0.350 4000
31 33 1 0.350 4000
33 37 1 0.350 4000
37 39 1 0.350 4000
39 41 1 0.350 4000
41 43 1 0.350 4000
43 47 1 0.350 4000
47 49 1 0.350 4000
49 51 1 0.350 4000
51 53 1 0.350 4000
53 55 1 0.350 4000
55 57 1 0.350 4000
57 60 1 0.350 4000
60 63 1 0.350 4000

; Rubber band
39 47 1 0.44582 500.0 0.45662 500.0
39 49 1 0.56396 500.0 0.55282 500.0
39 51 1 0.79012 500.0 0.76662 500.0
41 49 1 0.46687 500.0 0.45684 500.0
41 51 1 0.61029 500.0 0.57744 500.0
41 53 1 0.81057 500.0 0.7809 500.0
43 51 1 0.45282 500.0 0.46763 500.0
43 53 1 0.58576 500.0 0.57677 500.0
43 55 1 0.75995 500.0 0.77463 500.0
47 53 1 0.48265 500.0 0.46141 500.0
47 55 1 0.58917 500.0 0.57321 500.0
47 57 1 0.7986 500.0 0.77564 500.0
47 60 1 0.80464 500.0 0.87873 500.0
49 55 1 0.43897 500.0 0.46485 500.0
49 57 1 0.5722 500.0 0.5638 500.0
49 60 1 0.65661 500.0 0.69257 500.0
51 57 1 0.45112 500.0 0.45981 500.0
51 60 1 0.41213 500.0 0.46622 500.0
51 63 1 0.64101 500.0 0.85205 500.0
53 60 1 0.3578 500.0 0.50504 500.0
53 63 1 0.51126 500.0 0.86235 500.0
55 63 1 0.71879 500.0 0.85878 500.0
19 29 1 0.51222 500.0 0.51222 00000
19 31 1 0.64256 500.0 0.64256 00000
19 33 1 0.81248 500.0 0.81248 00000
21 31 1 0.43625 500.0 0.43625 00000
21 33 1 0.57486 500.0 0.57486 00000
21 37 1 0.78445 500.0 0.78445 00000
21 39 1 0.85453 500.0 0.85453 00000
25 33 1 0.48429 500.0 0.48429 00000
25 37 1 0.62921 500.0 0.62921 00000
25 39 1 0.80041 500.0 0.80041 00000
29 37 1 0.45645 500.0 0.45645 00000
29 39 1 0.57155 500.0 0.57155 00000
29 41 1 0.78299 500.0 0.78299 00000
31 39 1 0.42729 500.0 0.42729 00000
31 41 1 0.58144 500.0 0.58144 00000
31 43 1 0.8185 500.0 0.8185 00000
31 47 1 0.87222 500.0 0.87222 00000
33 41 1 0.45656 500.0 0.45656 00000
33 43 1 0.64293 500.0 0.64293 00000
33 47 1 0.77858 500.0 0.77858 00000
33 49 1 0.89374 500.0 0.89374 00000
37 43 1 0.51962 500.0 0.51962 00000
37 47 1 0.58592 500.0 0.58592 00000
37 49 1 0.78514 500.0 0.78514 00000
43 57 1 0.8844 500.0 0.8844 00000
43 60 1 0.82635 500.0 0.82635 00000
49 63 1 0.89156 500.0 0.89156 00000
4 11 1 0.78227 00000 0.78227 500.0
4 13 1 0.83401 00000 0.83401 500.0
4 15 1 0.8706 00000 0.8706 500.0
7 13 1 0.48504 00000 0.48504 500.0
7 15 1 0.56269 00000 0.56269 500.0
7 17 1 0.78821 00000 0.78821 500.0
9 15 1 0.4357 00000 0.4357 500.0
9 17 1 0.56575 00000 0.56575 500.0
9 19 1 0.76093 00000 0.76093 500.0
9 21 1 0.88389 00000 0.88389 500.0
11 17 1 0.48268 00000 0.48268 500.0
11 19 1 0.58261 00000 0.58261 500.0
11 21 1 0.76712 00000 0.76712 500.0
11 25 1 0.88631 00000 0.88631 500.0
13 19 1 0.45928 00000 0.45928 500.0
13 21 1 0.53197 00000 0.53197 500.0
15 21 1 0.49212 00000 0.49212 500.0
39 53 1 0.89205 00000 0.89205 500.0


; Side chain bonds
 1  2 1 0.330 5000
 2  3 1 0.360 5000
 4  5 1 0.330 5000
 5  6 1 0.360 5000
 9 10 1 0.363 7500
11 12 1 0.363 7500
15 16 1 0.363 7500
19 20 1 0.363 7500
21 22 1 0.336 7500
25 26 1 0.336 7500
29 30 1 0.363 7500
33 34 1 0.336 7500
37 38 1 0.363 7500
41 42 1 0.363 7500
43 44 1 0.336 7500
47 48 1 0.363 7500
51 52 1 0.363 7500
55 56 1 0.363 7500
57 58 1 0.330 5000
58 59 1 0.360 5000
60 61 1 0.330 5000
61 62 1 0.360 5000

#ifdef FLEXIBLE
; Side chain bonds
 7  8 1 0.270 1000000
13 14 1 0.270 1000000
17 18 1 0.270 1000000
22 23 1 0.320 1000000
22 24 1 0.300 1000000
23 24 1 0.270 1000000
26 27 1 0.320 1000000
26 28 1 0.300 1000000
27 28 1 0.270 1000000
31 32 1 0.270 1000000
34 35 1 0.320 1000000
34 36 1 0.300 1000000
35 36 1 0.270 1000000
39 40 1 0.270 1000000
44 45 1 0.320 1000000
44 46 1 0.300 1000000
45 46 1 0.270 1000000
49 50 1 0.270 1000000
53 54 1 0.270 1000000
63 64 1 0.270 1000000
#endif

[ constraints ]
#ifndef FLEXIBLE
; Side chain bonds
 7  8 1 0.270
13 14 1 0.270
17 18 1 0.270
22 23 1 0.320
22 24 1 0.300
23 24 1 0.270
26 27 1 0.320
26 28 1 0.300
27 28 1 0.270
31 32 1 0.270
34 35 1 0.320
34 36 1 0.300
35 36 1 0.270
39 40 1 0.270
44 45 1 0.320
44 46 1 0.300
45 46 1 0.270
49 50 1 0.270
53 54 1 0.270
63 64 1 0.270
#endif

[ angles ]
; BBB angles
 1  4  7 2 127 20
 4  7  9 2 127 20
 7  9 11 2 127 20
 9 11 13 2 127 20
11 13 15 2 127 20
13 15 17 2 127 20
15 17 19 2 127 20
17 19 21 2 127 20
19 21 25 2 127 20
21 25 29 2 127 20
25 29 31 2 127 20
29 31 33 2 127 20
31 33 37 2 127 20
33 37 39 2 127 20
37 39 41 2 127 20
39 41 43 2 127 20
41 43 47 2 127 20
43 47 49 2 127 20
47 49 51 2 127 20
49 51 53 2 127 20
51 53 55 2 127 20
53 55 57 2 127 20
55 57 60 2 127 20
57 60 63 2 127 20

; BBS angles regular martini
 1  4  5 2 100 25
 4  7  8 2 100 25
 7  9 10 2 100 25
 9 11 12 2 100 25
11 13 14 2 100 25
13 15 16 2 100 25
15 17 18 2 100 25
17 19 20 2 100 25
19 21 22 2 100 25
21 25 26 2 100 25
25 29 30 2 100 25
29 31 32 2 100 25
31 33 34 2 100 25
33 37 38 2 100 25
37 39 40 2 100 25
39 41 42 2 100 25
41 43 44 2 100 25
43 47 48 2 100 25
47 49 50 2 100 25
49 51 52 2 100 25
51 53 54 2 100 25
53 55 56 2 100 25
55 57 58 2 100 25
57 60 61 2 100 25
60 63 64 2 100 25

; First SBB regular martini
 2  1  4 2 100 25

; Side chain angles
 1  2  3 2 180.000 25.0
 4  5  6 2 180.000 25.0
21 22 23 2 120.000 50.0
21 22 24 2 120.000 50.0
25 26 27 2 120.000 50.0
25 26 28 2 120.000 50.0
33 34 35 2 120.000 50.0
33 34 36 2 120.000 50.0
43 44 45 2 120.000 50.0
43 44 46 2 120.000 50.0
57 58 59 2 180.000 25.0
60 61 62 2 180.000 25.0

[ exclusions ]
21 22 23 24 
22 23 24 
23 24 
25 26 27 28 
26 27 28 
27 28 
33 34 35 36 
34 35 36 
35 36 
43 44 45 46 
44 45 46 
45 46 
