# Supplementary material for: Exploring Free Energies of Specific Protein Conformations Using the Martini Force Field
Source: J Chem Theory Comput. 2024 Mar 1;20(5):2273–83. doi: 10.1021/acs.jctc.3c01155 (PMC10938637; doi:10.1021/acs.jctc.3c01155)
Supplement: Supplementary file 1 — ct3c01155_si_001.zip [file ct3c01155_si_001.zip › b2AR_dual.itp]

; This file was generated using the following command:
; /usr/local/bin/martinize2 -f test.pdb -x CG_2rh1_loop.pdb -o topol_2rh1_loop.top -dssp dssp -elastic -ef 500 -nt -ignh
; martinize with vermouth 0.7.1
; The following sequence of secondary structure 
; was used for the full system:
; CCHHHHHHHHHHHHHHHHHHHHHHHHHHHHHHCGGGCSHHHHHHHHHHHHHHHIIIIIHHHHHHHHHHTSCCSHHHHHHHHHHHHHHHHHHHHHHHHHHHHHHHHHHHSSSTTSCSSCHHHHHHHHHHHHHHHHHHHHHHHHTTTTCCCSHHHHHHHHCTTCCCCCCCHHHHHHHHIIIIIHHHHHHHHHHHHHHHHHHHHSCCCSSCCSSSCCCCSCSGGGGCCCSSCCCCCCCSCSHHHHHHHHHHHHHHHHHHHHHHHHHHHHHHHHSTTSSCHHHHHHHHHHHHHGGGTHHHHGGGSHHHHHHHHHHTTC

; Pleas cite the following papers:
; Souza, P C T; Alessandri, R; Barnoud, J; Thallmair, S; Faustino, I; Grünewald, F; Patmanidis, I; Abdizadeh, H; Bruininks, B M H; Wassenaar, T A; Kroon, P C; Melcr, J; Nieto, V; Corradi, V; Khan, H M; Domański, J; Javanainen, M; Martinez-Seara, H; Reuter, N; Best, R B; Vattulainen, I; Monticelli, L; Periole, X; Tieleman, D P; de Vries, A H; Marrink, S J;  Nature Methods 2021; 10.1038/s41592-021-01098-3

[ moleculetype ]
Protein 1

[ atoms ]
  1 P6    29 ASP BB    1    0     
  2 SQ5n  29 ASP SC1   2 -1.0     
  3 P2    30 GLU BB    3  0.0     
  4 Q5n   30 GLU SC1   4 -1.0     
  5 SP2   31 VAL BB    5  0.0     
  6 SC3   31 VAL SC1   6  0.0     
  7 P2    32 TRP BB    7  0.0     
  8 TC4   32 TRP SC1   8  0.0 36.0
  9 TN6d  32 TRP SC2   9  0.0 36.0
 10 TC5   32 TRP SC3  10  0.0  0.0
 11 TC5   32 TRP SC4  11  0.0 36.0
 12 TC5   32 TRP SC5  12  0.0 36.0
 13 SP2   33 VAL BB   13  0.0     
 14 SC3   33 VAL SC1  14  0.0     
 15 SP2   34 VAL BB   15  0.0     
 16 SC3   34 VAL SC1  16  0.0     
 17 SP1   35 GLY BB   17  0.0     
 18 P2    36 MET BB   18  0.0     
 19 C6    36 MET SC1  19  0.0     
 20 SP1   37 GLY BB   20  0.0     
 21 P2    38 ILE BB   21  0.0     
 22 SC2   38 ILE SC1  22  0.0     
 23 SP2   39 VAL BB   23  0.0     
 24 SC3   39 VAL SC1  24  0.0     
 25 P2    40 MET BB   25  0.0     
 26 C6    40 MET SC1  26  0.0     
 27 P2    41 SER BB   27  0.0     
 28 TP1   41 SER SC1  28  0.0     
 29 P2    42 LEU BB   29  0.0     
 30 SC2   42 LEU SC1  30  0.0     
 31 P2    43 ILE BB   31  0.0     
 32 SC2   43 ILE SC1  32  0.0     
 33 SP2   44 VAL BB   33  0.0     
 34 SC3   44 VAL SC1  34  0.0     
 35 P2    45 LEU BB   35  0.0     
 36 SC2   45 LEU SC1  36  0.0     
 37 SP2   46 ALA BB   37  0.0     
 38 TC3   46 ALA SC1  38  0.0     
 39 P2    47 ILE BB   39  0.0     
 40 SC2   47 ILE SC1  40  0.0     
 41 SP2   48 VAL BB   41  0.0     
 42 SC3   48 VAL SC1  42  0.0     
 43 P2    49 PHE BB   43  0.0     
 44 SC4   49 PHE SC1  44  0.0     
 45 TC5   49 PHE SC2  45  0.0     
 46 TC5   49 PHE SC3  46  0.0     
 47 SP1   50 GLY BB   47  0.0     
 48 P2    51 ASN BB   48  0.0     
 49 SP5   51 ASN SC1  49  0.0     
 50 SP2   52 VAL BB   50  0.0     
 51 SC3   52 VAL SC1  51  0.0     
 52 P2    53 LEU BB   52  0.0     
 53 SC2   53 LEU SC1  53  0.0     
 54 SP2   54 VAL BB   54  0.0     
 55 SC3   54 VAL SC1  55  0.0     
 56 P2    55 ILE BB   56  0.0     
 57 SC2   55 ILE SC1  57  0.0     
 58 P2    56 THR BB   58  0.0     
 59 SP1   56 THR SC1  59  0.0     
 60 SP2   57 ALA BB   60  0.0     
 61 TC3   57 ALA SC1  61  0.0     
 62 P2    58 ILE BB   62  0.0     
 63 SC2   58 ILE SC1  63  0.0     
 64 SP2   59 ALA BB   64  0.0     
 65 TC3   59 ALA SC1  65  0.0     
 66 P2    60 LYS BB   66  0.0     
 67 SC3   60 LYS SC1  67  0.0     
 68 SQ4p  60 LYS SC2  68  1.0     
 69 P2    61 PHE BB   69  0.0     
 70 SC4   61 PHE SC1  70  0.0     
 71 TC5   61 PHE SC2  71  0.0     
 72 TC5   61 PHE SC3  72  0.0     
 73 P2    62 GLU BB   73  0.0     
 74 Q5n   62 GLU SC1  74 -1.0     
 75 P2    63 ARG BB   75  0.0     
 76 SC3   63 ARG SC1  76  0.0     
 77 SQ3p  63 ARG SC2  77  1.0     
 78 P2    64 LEU BB   78  0.0     
 79 SC2   64 LEU SC1  79  0.0     
 80 P2    65 GLN BB   80  0.0     
 81 P5    65 GLN SC1  81  0.0     
 82 P2    66 THR BB   82  0.0     
 83 SP1   66 THR SC1  83  0.0     
 84 SP2   67 VAL BB   84  0.0     
 85 SC3   67 VAL SC1  85  0.0     
 86 P2    68 THR BB   86  0.0     
 87 SP1   68 THR SC1  87  0.0     
 88 P2    69 ASN BB   88  0.0     
 89 SP5   69 ASN SC1  89  0.0     
 90 P2    70 TYR BB   90  0.0     
 91 TC4   70 TYR SC1  91  0.0     
 92 TC5   70 TYR SC2  92  0.0     
 93 TC5   70 TYR SC3  93  0.0     
 94 TN6   70 TYR SC4  94  0.0     
 95 P2    71 PHE BB   95  0.0     
 96 SC4   71 PHE SC1  96  0.0     
 97 TC5   71 PHE SC2  97  0.0     
 98 TC5   71 PHE SC3  98  0.0     
 99 P2    72 ILE BB   99  0.0     
100 SC2   72 ILE SC1 100  0.0     
101 P2    73 THR BB  101  0.0     
102 SP1   73 THR SC1 102  0.0     
103 P2    74 SER BB  103  0.0     
104 TP1   74 SER SC1 104  0.0     
105 P2    75 LEU BB  105  0.0     
106 SC2   75 LEU SC1 106  0.0     
107 SP2   76 ALA BB  107  0.0     
108 TC3   76 ALA SC1 108  0.0     
109 P2    77 CYS BB  109  0.0     
110 TC6   77 CYS SC1 110  0.0     
111 SP2   78 ALA BB  111  0.0     
112 TC3   78 ALA SC1 112  0.0     
113 P2    79 ASP BB  113  0.0     
114 SP5   79 ASP SC1 114  0.0     
115 P2    80 LEU BB  115  0.0     
116 SC2   80 LEU SC1 116  0.0     
117 SP2   81 VAL BB  117  0.0     
118 SC3   81 VAL SC1 118  0.0     
119 P2    82 MET BB  119  0.0     
120 C6    82 MET SC1 120  0.0     
121 SP1   83 GLY BB  121  0.0     
122 P2    84 LEU BB  122  0.0     
123 SC2   84 LEU SC1 123  0.0     
124 SP2   85 ALA BB  124  0.0     
125 TC3   85 ALA SC1 125  0.0     
126 SP2   86 VAL BB  126  0.0     
127 SC3   86 VAL SC1 127  0.0     
128 SP2   87 VAL BB  128  0.0     
129 SC3   87 VAL SC1 129  0.0     
130 SP2a  88 PRO BB  130  0.0     
131 SC3   88 PRO SC1 131  0.0     
132 P2    89 PHE BB  132  0.0     
133 SC4   89 PHE SC1 133  0.0     
134 TC5   89 PHE SC2 134  0.0     
135 TC5   89 PHE SC3 135  0.0     
136 SP1   90 GLY BB  136  0.0     
137 SP2   91 ALA BB  137  0.0     
138 TC3   91 ALA SC1 138  0.0     
139 SP2   92 ALA BB  139  0.0     
140 TC3   92 ALA SC1 140  0.0     
141 P2    93 HIS BB  141  0.0     
142 TC4   93 HIS SC1 142  0.0     
143 TN6d  93 HIS SC2 143  0.0     
144 TN5a  93 HIS SC3 144  0.0     
145 P2    94 ILE BB  145  0.0     
146 SC2   94 ILE SC1 146  0.0     
147 P2    95 LEU BB  147  0.0     
148 SC2   95 LEU SC1 148  0.0     
149 P2    96 MET BB  149  0.0     
150 C6    96 MET SC1 150  0.0     
151 P2    97 LYS BB  151  0.0     
152 SC3   97 LYS SC1 152  0.0     
153 SQ4p  97 LYS SC2 153  1.0     
154 P2    98 MET BB  154  0.0     
155 C6    98 MET SC1 155  0.0     
156 P2    99 TRP BB  156  0.0     
157 TC4   99 TRP SC1 157  0.0 36.0
158 TN6d  99 TRP SC2 158  0.0 36.0
159 TC5   99 TRP SC3 159  0.0  0.0
160 TC5   99 TRP SC4 160  0.0 36.0
161 TC5   99 TRP SC5 161  0.0 36.0
162 P2   100 THR BB  162  0.0     
163 SP1  100 THR SC1 163  0.0     
164 P2   101 PHE BB  164  0.0     
165 SC4  101 PHE SC1 165  0.0     
166 TC5  101 PHE SC2 166  0.0     
167 TC5  101 PHE SC3 167  0.0     
168 SP1  102 GLY BB  168  0.0     
169 P2   103 ASN BB  169  0.0     
170 SP5  103 ASN SC1 170  0.0     
171 P2   104 PHE BB  171  0.0     
172 SC4  104 PHE SC1 172  0.0     
173 TC5  104 PHE SC2 173  0.0     
174 TC5  104 PHE SC3 174  0.0     
175 P2   105 TRP BB  175  0.0     
176 TC4  105 TRP SC1 176  0.0 36.0
177 TN6d 105 TRP SC2 177  0.0 36.0
178 TC5  105 TRP SC3 178  0.0  0.0
179 TC5  105 TRP SC4 179  0.0 36.0
180 TC5  105 TRP SC5 180  0.0 36.0
181 P2   106 CYS BB  181  0.0     
182 TC6  106 CYS SC1 182  0.0     
183 P2   107 GLU BB  183  0.0     
184 Q5n  107 GLU SC1 184 -1.0     
185 P2   108 PHE BB  185  0.0     
186 SC4  108 PHE SC1 186  0.0     
187 TC5  108 PHE SC2 187  0.0     
188 TC5  108 PHE SC3 188  0.0     
189 P2   109 TRP BB  189  0.0     
190 TC4  109 TRP SC1 190  0.0 36.0
191 TN6d 109 TRP SC2 191  0.0 36.0
192 TC5  109 TRP SC3 192  0.0  0.0
193 TC5  109 TRP SC4 193  0.0 36.0
194 TC5  109 TRP SC5 194  0.0 36.0
195 P2   110 THR BB  195  0.0     
196 SP1  110 THR SC1 196  0.0     
197 P2   111 SER BB  197  0.0     
198 TP1  111 SER SC1 198  0.0     
199 P2   112 ILE BB  199  0.0     
200 SC2  112 ILE SC1 200  0.0     
201 P2   113 ASP BB  201  0.0     
202 SQ5n 113 ASP SC1 202 -1.0     
203 SP2  114 VAL BB  203  0.0     
204 SC3  114 VAL SC1 204  0.0     
205 P2   115 LEU BB  205  0.0     
206 SC2  115 LEU SC1 206  0.0     
207 P2   116 CYS BB  207  0.0     
208 TC6  116 CYS SC1 208  0.0     
209 SP2  117 VAL BB  209  0.0     
210 SC3  117 VAL SC1 210  0.0     
211 P2   118 THR BB  211  0.0     
212 SP1  118 THR SC1 212  0.0     
213 SP2  119 ALA BB  213  0.0     
214 TC3  119 ALA SC1 214  0.0     
215 P2   120 SER BB  215  0.0     
216 TP1  120 SER SC1 216  0.0     
217 P2   121 ILE BB  217  0.0     
218 SC2  121 ILE SC1 218  0.0     
219 P2   122 GLU BB  219  0.0     
220 SP5  122 GLU SC1 220  0.0     
221 P2   123 THR BB  221  0.0     
222 SP1  123 THR SC1 222  0.0     
223 P2   124 LEU BB  223  0.0     
224 SC2  124 LEU SC1 224  0.0     
225 P2   125 CYS BB  225  0.0     
226 TC6  125 CYS SC1 226  0.0     
227 SP2  126 VAL BB  227  0.0     
228 SC3  126 VAL SC1 228  0.0     
229 P2   127 ILE BB  229  0.0     
230 SC2  127 ILE SC1 230  0.0     
231 SP2  128 ALA BB  231  0.0     
232 TC3  128 ALA SC1 232  0.0     
233 SP2  129 VAL BB  233  0.0     
234 SC3  129 VAL SC1 234  0.0     
235 P2   130 ASP BB  235  0.0     
236 SQ5n 130 ASP SC1 236 -1.0     
237 P2   131 ARG BB  237  0.0     
238 SC3  131 ARG SC1 238  0.0     
239 SQ3p 131 ARG SC2 239  1.0     
240 P2   132 TYR BB  240  0.0     
241 TC4  132 TYR SC1 241  0.0     
242 TC5  132 TYR SC2 242  0.0     
243 TC5  132 TYR SC3 243  0.0     
244 TN6  132 TYR SC4 244  0.0     
245 P2   133 PHE BB  245  0.0     
246 SC4  133 PHE SC1 246  0.0     
247 TC5  133 PHE SC2 247  0.0     
248 TC5  133 PHE SC3 248  0.0     
249 SP2  134 ALA BB  249  0.0     
250 TC3  134 ALA SC1 250  0.0     
251 P2   135 ILE BB  251  0.0     
252 SC2  135 ILE SC1 252  0.0     
253 P2   136 THR BB  253  0.0     
254 SP1  136 THR SC1 254  0.0     
255 P2   137 SER BB  255  0.0     
256 TP1  137 SER SC1 256  0.0     
257 SP2a 138 PRO BB  257  0.0     
258 SC3  138 PRO SC1 258  0.0     
259 P2   139 PHE BB  259  0.0     
260 SC4  139 PHE SC1 260  0.0     
261 TC5  139 PHE SC2 261  0.0     
262 TC5  139 PHE SC3 262  0.0     
263 P2   140 LYS BB  263  0.0     
264 SC3  140 LYS SC1 264  0.0     
265 SQ4p 140 LYS SC2 265  1.0     
266 P2   141 TYR BB  266  0.0     
267 TC4  141 TYR SC1 267  0.0     
268 TC5  141 TYR SC2 268  0.0     
269 TC5  141 TYR SC3 269  0.0     
270 TN6  141 TYR SC4 270  0.0     
271 P2   142 GLN BB  271  0.0     
272 P5   142 GLN SC1 272  0.0     
273 P2   143 SER BB  273  0.0     
274 TP1  143 SER SC1 274  0.0     
275 P2   144 LEU BB  275  0.0     
276 SC2  144 LEU SC1 276  0.0     
277 P2   145 LEU BB  277  0.0     
278 SC2  145 LEU SC1 278  0.0     
279 P2   146 THR BB  279  0.0     
280 SP1  146 THR SC1 280  0.0     
281 P2   147 LYS BB  281  0.0     
282 SC3  147 LYS SC1 282  0.0     
283 SQ4p 147 LYS SC2 283  1.0     
284 P2   148 ASN BB  284  0.0     
285 SP5  148 ASN SC1 285  0.0     
286 P2   149 LYS BB  286  0.0     
287 SC3  149 LYS SC1 287  0.0     
288 SQ4p 149 LYS SC2 288  1.0     
289 SP2  150 ALA BB  289  0.0     
290 TC3  150 ALA SC1 290  0.0     
291 P2   151 ARG BB  291  0.0     
292 SC3  151 ARG SC1 292  0.0     
293 SQ3p 151 ARG SC2 293  1.0     
294 SP2  152 VAL BB  294  0.0     
295 SC3  152 VAL SC1 295  0.0     
296 P2   153 ILE BB  296  0.0     
297 SC2  153 ILE SC1 297  0.0     
298 P2   154 ILE BB  298  0.0     
299 SC2  154 ILE SC1 299  0.0     
300 P2   155 LEU BB  300  0.0     
301 SC2  155 LEU SC1 301  0.0     
302 P2   156 MET BB  302  0.0     
303 C6   156 MET SC1 303  0.0     
304 SP2  157 VAL BB  304  0.0     
305 SC3  157 VAL SC1 305  0.0     
306 P2   158 TRP BB  306  0.0     
307 TC4  158 TRP SC1 307  0.0 36.0
308 TN6d 158 TRP SC2 308  0.0 36.0
309 TC5  158 TRP SC3 309  0.0  0.0
310 TC5  158 TRP SC4 310  0.0 36.0
311 TC5  158 TRP SC5 311  0.0 36.0
312 P2   159 ILE BB  312  0.0     
313 SC2  159 ILE SC1 313  0.0     
314 SP2  160 VAL BB  314  0.0     
315 SC3  160 VAL SC1 315  0.0     
316 P2   161 SER BB  316  0.0     
317 TP1  161 SER SC1 317  0.0     
318 SP1  162 GLY BB  318  0.0     
319 P2   163 LEU BB  319  0.0     
320 SC2  163 LEU SC1 320  0.0     
321 P2   164 THR BB  321  0.0     
322 SP1  164 THR SC1 322  0.0     
323 P2   165 SER BB  323  0.0     
324 TP1  165 SER SC1 324  0.0     
325 P2   166 PHE BB  325  0.0     
326 SC4  166 PHE SC1 326  0.0     
327 TC5  166 PHE SC2 327  0.0     
328 TC5  166 PHE SC3 328  0.0     
329 P2   167 LEU BB  329  0.0     
330 SC2  167 LEU SC1 330  0.0     
331 SP2a 168 PRO BB  331  0.0     
332 SC3  168 PRO SC1 332  0.0     
333 P2   169 ILE BB  333  0.0     
334 SC2  169 ILE SC1 334  0.0     
335 P2   170 GLN BB  335  0.0     
336 P5   170 GLN SC1 336  0.0     
337 P2   171 MET BB  337  0.0     
338 C6   171 MET SC1 338  0.0     
339 P2   172 HIS BB  339  0.0     
340 TC4  172 HIS SC1 340  0.0     
341 TN6d 172 HIS SC2 341  0.0     
342 TN5a 172 HIS SC3 342  0.0     
343 P2   173 TRP BB  343  0.0     
344 TC4  173 TRP SC1 344  0.0 36.0
345 TN6d 173 TRP SC2 345  0.0 36.0
346 TC5  173 TRP SC3 346  0.0  0.0
347 TC5  173 TRP SC4 347  0.0 36.0
348 TC5  173 TRP SC5 348  0.0 36.0
349 P2   174 TYR BB  349  0.0     
350 TC4  174 TYR SC1 350  0.0     
351 TC5  174 TYR SC2 351  0.0     
352 TC5  174 TYR SC3 352  0.0     
353 TN6  174 TYR SC4 353  0.0     
354 P2   175 ARG BB  354  0.0     
355 SC3  175 ARG SC1 355  0.0     
356 SQ3p 175 ARG SC2 356  1.0     
357 SP2  176 ALA BB  357  0.0     
358 TC3  176 ALA SC1 358  0.0     
359 P2   177 THR BB  359  0.0     
360 SP1  177 THR SC1 360  0.0     
361 P2   178 HIS BB  361  0.0     
362 TC4  178 HIS SC1 362  0.0     
363 TN6d 178 HIS SC2 363  0.0     
364 TN5a 178 HIS SC3 364  0.0     
365 P2   179 GLN BB  365  0.0     
366 P5   179 GLN SC1 366  0.0     
367 P2   180 GLU BB  367  0.0     
368 Q5n  180 GLU SC1 368 -1.0     
369 SP2  181 ALA BB  369  0.0     
370 TC3  181 ALA SC1 370  0.0     
371 P2   182 ILE BB  371  0.0     
372 SC2  182 ILE SC1 372  0.0     
373 P2   183 ASN BB  373  0.0     
374 SP5  183 ASN SC1 374  0.0     
375 P2   184 CYS BB  375  0.0     
376 TC6  184 CYS SC1 376  0.0     
377 P2   185 TYR BB  377  0.0     
378 TC4  185 TYR SC1 378  0.0     
379 TC5  185 TYR SC2 379  0.0     
380 TC5  185 TYR SC3 380  0.0     
381 TN6  185 TYR SC4 381  0.0     
382 SP2  186 ALA BB  382  0.0     
383 TC3  186 ALA SC1 383  0.0     
384 P2   187 GLU BB  384  0.0     
385 Q5n  187 GLU SC1 385 -1.0     
386 P2   188 GLU BB  386  0.0     
387 Q5n  188 GLU SC1 387 -1.0     
388 P2   189 THR BB  388  0.0     
389 SP1  189 THR SC1 389  0.0     
390 P2   190 CYS BB  390  0.0     
391 TC6  190 CYS SC1 391  0.0     
392 P2   191 CYS BB  392  0.0     
393 TC6  191 CYS SC1 393  0.0     
394 P2   192 ASP BB  394  0.0     
395 SQ5n 192 ASP SC1 395 -1.0     
396 P2   193 PHE BB  396  0.0     
397 SC4  193 PHE SC1 397  0.0     
398 TC5  193 PHE SC2 398  0.0     
399 TC5  193 PHE SC3 399  0.0     
400 P2   194 PHE BB  400  0.0     
401 SC4  194 PHE SC1 401  0.0     
402 TC5  194 PHE SC2 402  0.0     
403 TC5  194 PHE SC3 403  0.0     
404 P2   195 THR BB  404  0.0     
405 SP1  195 THR SC1 405  0.0     
406 P2   196 ASN BB  406  0.0     
407 SP5  196 ASN SC1 407  0.0     
408 P2   197 GLN BB  408  0.0     
409 P5   197 GLN SC1 409  0.0     
410 SP2  198 ALA BB  410  0.0     
411 TC3  198 ALA SC1 411  0.0     
412 P2   199 TYR BB  412  0.0     
413 TC4  199 TYR SC1 413  0.0     
414 TC5  199 TYR SC2 414  0.0     
415 TC5  199 TYR SC3 415  0.0     
416 TN6  199 TYR SC4 416  0.0     
417 SP2  200 ALA BB  417  0.0     
418 TC3  200 ALA SC1 418  0.0     
419 P2   201 ILE BB  419  0.0     
420 SC2  201 ILE SC1 420  0.0     
421 SP2  202 ALA BB  421  0.0     
422 TC3  202 ALA SC1 422  0.0     
423 P2   203 SER BB  423  0.0     
424 TP1  203 SER SC1 424  0.0     
425 P2   204 SER BB  425  0.0     
426 TP1  204 SER SC1 426  0.0     
427 P2   205 ILE BB  427  0.0     
428 SC2  205 ILE SC1 428  0.0     
429 SP2  206 VAL BB  429  0.0     
430 SC3  206 VAL SC1 430  0.0     
431 P2   207 SER BB  431  0.0     
432 TP1  207 SER SC1 432  0.0     
433 P2   208 PHE BB  433  0.0     
434 SC4  208 PHE SC1 434  0.0     
435 TC5  208 PHE SC2 435  0.0     
436 TC5  208 PHE SC3 436  0.0     
437 P2   209 TYR BB  437  0.0     
438 TC4  209 TYR SC1 438  0.0     
439 TC5  209 TYR SC2 439  0.0     
440 TC5  209 TYR SC3 440  0.0     
441 TN6  209 TYR SC4 441  0.0     
442 SP2  210 VAL BB  442  0.0     
443 SC3  210 VAL SC1 443  0.0     
444 SP2a 211 PRO BB  444  0.0     
445 SC3  211 PRO SC1 445  0.0     
446 P2   212 LEU BB  446  0.0     
447 SC2  212 LEU SC1 447  0.0     
448 SP2  213 VAL BB  448  0.0     
449 SC3  213 VAL SC1 449  0.0     
450 P2   214 ILE BB  450  0.0     
451 SC2  214 ILE SC1 451  0.0     
452 P2   215 MET BB  452  0.0     
453 C6   215 MET SC1 453  0.0     
454 SP2  216 VAL BB  454  0.0     
455 SC3  216 VAL SC1 455  0.0     
456 P2   217 PHE BB  456  0.0     
457 SC4  217 PHE SC1 457  0.0     
458 TC5  217 PHE SC2 458  0.0     
459 TC5  217 PHE SC3 459  0.0     
460 SP2  218 VAL BB  460  0.0     
461 SC3  218 VAL SC1 461  0.0     
462 P2   219 TYR BB  462  0.0     
463 TC4  219 TYR SC1 463  0.0     
464 TC5  219 TYR SC2 464  0.0     
465 TC5  219 TYR SC3 465  0.0     
466 TN6  219 TYR SC4 466  0.0     
467 P2   220 SER BB  467  0.0     
468 TP1  220 SER SC1 468  0.0     
469 P2   221 ARG BB  469  0.0     
470 SC3  221 ARG SC1 470  0.0     
471 SQ3p 221 ARG SC2 471  1.0     
472 SP2  222 VAL BB  472  0.0     
473 SC3  222 VAL SC1 473  0.0     
474 P2   223 PHE BB  474  0.0     
475 SC4  223 PHE SC1 475  0.0     
476 TC5  223 PHE SC2 476  0.0     
477 TC5  223 PHE SC3 477  0.0     
478 P2   224 GLN BB  478  0.0     
479 P5   224 GLN SC1 479  0.0     
480 P2   225 GLU BB  480  0.0     
481 Q5n  225 GLU SC1 481 -1.0     
482 SP2  226 ALA BB  482  0.0     
483 TC3  226 ALA SC1 483  0.0     
484 P2   227 LYS BB  484  0.0     
485 SC3  227 LYS SC1 485  0.0     
486 SQ4p 227 LYS SC2 486  1.0     
487 P2   228 ARG BB  487  0.0     
488 SC3  228 ARG SC1 488  0.0     
489 SQ3p 228 ARG SC2 489  1.0     
490 P2   229 GLN BB  490  0.0     
491 P5   229 GLN SC1 491  0.0     
492 P2   230 LEU BB  492  0.0     
493 SC2  230 LEU SC1 493  0.0     
494 P2   231 GLN BB  494  0.0     
495 P5   231 GLN SC1 495  0.0     
496 P2   232 LYS BB  496  0.0     
497 SC3  232 LYS SC1 497  0.0     
498 SQ4p 232 LYS SC2 498  1.0     
499 P2   233 ILE BB  499  0.0     
500 SC2  233 ILE SC1 500  0.0     
501 P2   234 ASP BB  501  0.0     
502 SQ5n 234 ASP SC1 502 -1.0     
503 P2   235 LYS BB  503  0.0     
504 SC3  235 LYS SC1 504  0.0     
505 SQ4p 235 LYS SC2 505  1.0     
506 P2   236 SER BB  506  0.0     
507 TP1  236 SER SC1 507  0.0     
508 P2   237 GLU BB  508  0.0     
509 Q5n  237 GLU SC1 509 -1.0     
510 SP1  238 GLY BB  510  0.0     
511 P2   239 ARG BB  511  0.0     
512 SC3  239 ARG SC1 512  0.0     
513 SQ3p 239 ARG SC2 513  1.0     
514 P2   240 PHE BB  514  0.0     
515 SC4  240 PHE SC1 515  0.0     
516 TC5  240 PHE SC2 516  0.0     
517 TC5  240 PHE SC3 517  0.0     
518 P2   241 HIS BB  518  0.0     
519 TC4  241 HIS SC1 519  0.0     
520 TN6d 241 HIS SC2 520  0.0     
521 TN5a 241 HIS SC3 521  0.0     
522 SP2  242 VAL BB  522  0.0     
523 SC3  242 VAL SC1 523  0.0     
524 P2   243 GLN BB  524  0.0     
525 P5   243 GLN SC1 525  0.0     
526 P2   244 ASN BB  526  0.0     
527 SP5  244 ASN SC1 527  0.0     
528 P2   245 LEU BB  528  0.0     
529 SC2  245 LEU SC1 529  0.0     
530 P2   246 SER BB  530  0.0     
531 TP1  246 SER SC1 531  0.0     
532 P2   247 GLN BB  532  0.0     
533 P5   247 GLN SC1 533  0.0     
534 SP2  248 VAL BB  534  0.0     
535 SC3  248 VAL SC1 535  0.0     
536 P2   249 GLU BB  536  0.0     
537 Q5n  249 GLU SC1 537 -1.0     
538 P2   250 GLN BB  538  0.0     
539 P5   250 GLN SC1 539  0.0     
540 P2   251 ASP BB  540  0.0     
541 SQ5n 251 ASP SC1 541 -1.0     
542 SP1  252 GLY BB  542  0.0     
543 P2   253 ARG BB  543  0.0     
544 SC3  253 ARG SC1 544  0.0     
545 SQ3p 253 ARG SC2 545  1.0     
546 P2   254 THR BB  546  0.0     
547 SP1  254 THR SC1 547  0.0     
548 SP1  255 GLY BB  548  0.0     
549 P2   256 HIS BB  549  0.0     
550 TC4  256 HIS SC1 550  0.0     
551 TN6d 256 HIS SC2 551  0.0     
552 TN5a 256 HIS SC3 552  0.0     
553 SP1  257 GLY BB  553  0.0     
554 P2   258 LEU BB  554  0.0     
555 SC2  258 LEU SC1 555  0.0     
556 P2   259 ARG BB  556  0.0     
557 SC3  259 ARG SC1 557  0.0     
558 SQ3p 259 ARG SC2 558  1.0     
559 P2   260 ARG BB  559  0.0     
560 SC3  260 ARG SC1 560  0.0     
561 SQ3p 260 ARG SC2 561  1.0     
562 P2   261 SER BB  562  0.0     
563 TP1  261 SER SC1 563  0.0     
564 P2   262 SER BB  564  0.0     
565 TP1  262 SER SC1 565  0.0     
566 P2   263 LYS BB  566  0.0     
567 SC3  263 LYS SC1 567  0.0     
568 SQ4p 263 LYS SC2 568  1.0     
569 P2   264 PHE BB  569  0.0     
570 SC4  264 PHE SC1 570  0.0     
571 TC5  264 PHE SC2 571  0.0     
572 TC5  264 PHE SC3 572  0.0     
573 P2   265 CYS BB  573  0.0     
574 TC6  265 CYS SC1 574  0.0     
575 P2   266 LEU BB  575  0.0     
576 SC2  266 LEU SC1 576  0.0     
577 P2   267 LYS BB  577  0.0     
578 SC3  267 LYS SC1 578  0.0     
579 SQ4p 267 LYS SC2 579  1.0     
580 P2   268 GLU BB  580  0.0     
581 Q5n  268 GLU SC1 581 -1.0     
582 P2   269 HIS BB  582  0.0     
583 TC4  269 HIS SC1 583  0.0     
584 TN6d 269 HIS SC2 584  0.0     
585 TN5a 269 HIS SC3 585  0.0     
586 P2   270 LYS BB  586  0.0     
587 SC3  270 LYS SC1 587  0.0     
588 SQ4p 270 LYS SC2 588  1.0     
589 SP2  271 ALA BB  589  0.0     
590 TC3  271 ALA SC1 590  0.0     
591 P2   272 LEU BB  591  0.0     
592 SC2  272 LEU SC1 592  0.0     
593 P2   273 LYS BB  593  0.0     
594 SC3  273 LYS SC1 594  0.0     
595 SQ4p 273 LYS SC2 595  1.0     
596 P2   274 THR BB  596  0.0     
597 SP1  274 THR SC1 597  0.0     
598 P2   275 LEU BB  598  0.0     
599 SC2  275 LEU SC1 599  0.0     
600 SP1  276 GLY BB  600  0.0     
601 P2   277 ILE BB  601  0.0     
602 SC2  277 ILE SC1 602  0.0     
603 P2   278 ILE BB  603  0.0     
604 SC2  278 ILE SC1 604  0.0     
605 P2   279 MET BB  605  0.0     
606 C6   279 MET SC1 606  0.0     
607 SP1  280 GLY BB  607  0.0     
608 P2   281 THR BB  608  0.0     
609 SP1  281 THR SC1 609  0.0     
610 P2   282 PHE BB  610  0.0     
611 SC4  282 PHE SC1 611  0.0     
612 TC5  282 PHE SC2 612  0.0     
613 TC5  282 PHE SC3 613  0.0     
614 P2   283 THR BB  614  0.0     
615 SP1  283 THR SC1 615  0.0     
616 P2   284 LEU BB  616  0.0     
617 SC2  284 LEU SC1 617  0.0     
618 P2   285 CYS BB  618  0.0     
619 TC6  285 CYS SC1 619  0.0     
620 P2   286 TRP BB  620  0.0     
621 TC4  286 TRP SC1 621  0.0 36.0
622 TN6d 286 TRP SC2 622  0.0 36.0
623 TC5  286 TRP SC3 623  0.0  0.0
624 TC5  286 TRP SC4 624  0.0 36.0
625 TC5  286 TRP SC5 625  0.0 36.0
626 P2   287 LEU BB  626  0.0     
627 SC2  287 LEU SC1 627  0.0     
628 SP2a 288 PRO BB  628  0.0     
629 SC3  288 PRO SC1 629  0.0     
630 P2   289 PHE BB  630  0.0     
631 SC4  289 PHE SC1 631  0.0     
632 TC5  289 PHE SC2 632  0.0     
633 TC5  289 PHE SC3 633  0.0     
634 P2   290 PHE BB  634  0.0     
635 SC4  290 PHE SC1 635  0.0     
636 TC5  290 PHE SC2 636  0.0     
637 TC5  290 PHE SC3 637  0.0     
638 P2   291 ILE BB  638  0.0     
639 SC2  291 ILE SC1 639  0.0     
640 SP2  292 VAL BB  640  0.0     
641 SC3  292 VAL SC1 641  0.0     
642 P2   293 ASN BB  642  0.0     
643 SP5  293 ASN SC1 643  0.0     
644 P2   294 ILE BB  644  0.0     
645 SC2  294 ILE SC1 645  0.0     
646 SP2  295 VAL BB  646  0.0     
647 SC3  295 VAL SC1 647  0.0     
648 P2   296 HIS BB  648  0.0     
649 TC4  296 HIS SC1 649  0.0     
650 TN6d 296 HIS SC2 650  0.0     
651 TQ2p 296 HIS SC3 651  1.0
652 SP2  297 VAL BB  652  0.0     
653 SC3  297 VAL SC1 653  0.0     
654 P2   298 ILE BB  654  0.0     
655 SC2  298 ILE SC1 655  0.0     
656 P2   299 GLN BB  656  0.0     
657 P5   299 GLN SC1 657  0.0     
658 P2   300 ASP BB  658  0.0     
659 SQ5n 300 ASP SC1 659 -1.0     
660 P2   301 ASN BB  660  0.0     
661 SP5  301 ASN SC1 661  0.0     
662 P2   302 LEU BB  662  0.0     
663 SC2  302 LEU SC1 663  0.0     
664 P2   303 ILE BB  664  0.0     
665 SC2  303 ILE SC1 665  0.0     
666 P2   304 ARG BB  666  0.0     
667 SC3  304 ARG SC1 667  0.0     
668 SQ3p 304 ARG SC2 668  1.0     
669 P2   305 LYS BB  669  0.0     
670 SC3  305 LYS SC1 670  0.0     
671 SQ4p 305 LYS SC2 671  1.0     
672 P2   306 GLU BB  672  0.0     
673 Q5n  306 GLU SC1 673 -1.0     
674 SP2  307 VAL BB  674  0.0     
675 SC3  307 VAL SC1 675  0.0     
676 P2   308 TYR BB  676  0.0     
677 TC4  308 TYR SC1 677  0.0     
678 TC5  308 TYR SC2 678  0.0     
679 TC5  308 TYR SC3 679  0.0     
680 TN6  308 TYR SC4 680  0.0     
681 P2   309 ILE BB  681  0.0     
682 SC2  309 ILE SC1 682  0.0     
683 P2   310 LEU BB  683  0.0     
684 SC2  310 LEU SC1 684  0.0     
685 P2   311 LEU BB  685  0.0     
686 SC2  311 LEU SC1 686  0.0     
687 P2   312 ASN BB  687  0.0     
688 SP5  312 ASN SC1 688  0.0     
689 P2   313 TRP BB  689  0.0     
690 TC4  313 TRP SC1 690  0.0 36.0
691 TN6d 313 TRP SC2 691  0.0 36.0
692 TC5  313 TRP SC3 692  0.0  0.0
693 TC5  313 TRP SC4 693  0.0 36.0
694 TC5  313 TRP SC5 694  0.0 36.0
695 P2   314 ILE BB  695  0.0     
696 SC2  314 ILE SC1 696  0.0     
697 SP1  315 GLY BB  697  0.0     
698 P2   316 TYR BB  698  0.0     
699 TC4  316 TYR SC1 699  0.0     
700 TC5  316 TYR SC2 700  0.0     
701 TC5  316 TYR SC3 701  0.0     
702 TN6  316 TYR SC4 702  0.0     
703 SP2  317 VAL BB  703  0.0     
704 SC3  317 VAL SC1 704  0.0     
705 P2   318 ASN BB  705  0.0     
706 SP5  318 ASN SC1 706  0.0     
707 P2   319 SER BB  707  0.0     
708 TP1  319 SER SC1 708  0.0     
709 SP1  320 GLY BB  709  0.0     
710 P2   321 PHE BB  710  0.0     
711 SC4  321 PHE SC1 711  0.0     
712 TC5  321 PHE SC2 712  0.0     
713 TC5  321 PHE SC3 713  0.0     
714 P2   322 ASN BB  714  0.0     
715 SP5  322 ASN SC1 715  0.0     
716 SP2a 323 PRO BB  716  0.0     
717 SC3  323 PRO SC1 717  0.0     
718 P2   324 LEU BB  718  0.0     
719 SC2  324 LEU SC1 719  0.0     
720 P2   325 ILE BB  720  0.0     
721 SC2  325 ILE SC1 721  0.0     
722 P2   326 TYR BB  722  0.0     
723 TC4  326 TYR SC1 723  0.0     
724 TC5  326 TYR SC2 724  0.0     
725 TC5  326 TYR SC3 725  0.0     
726 TN6  326 TYR SC4 726  0.0     
727 P2   327 CYS BB  727  0.0     
728 TC6  327 CYS SC1 728  0.0     
729 P2   328 ARG BB  729  0.0     
730 SC3  328 ARG SC1 730  0.0     
731 SQ3p 328 ARG SC2 731  1.0     
732 P2   329 SER BB  732  0.0     
733 TP1  329 SER SC1 733  0.0     
734 SP2a 330 PRO BB  734  0.0     
735 SC3  330 PRO SC1 735  0.0     
736 P2   331 ASP BB  736  0.0     
737 SQ5n 331 ASP SC1 737 -1.0     
738 P2   332 PHE BB  738  0.0     
739 SC4  332 PHE SC1 739  0.0     
740 TC5  332 PHE SC2 740  0.0     
741 TC5  332 PHE SC3 741  0.0     
742 P2   333 ARG BB  742  0.0     
743 SC3  333 ARG SC1 743  0.0     
744 SQ3p 333 ARG SC2 744  1.0     
745 P2   334 ILE BB  745  0.0     
746 SC2  334 ILE SC1 746  0.0     
747 SP2  335 ALA BB  747  0.0     
748 TC3  335 ALA SC1 748  0.0     
749 P2   336 PHE BB  749  0.0     
750 SC4  336 PHE SC1 750  0.0     
751 TC5  336 PHE SC2 751  0.0     
752 TC5  336 PHE SC3 752  0.0     
753 P2   337 GLN BB  753  0.0     
754 P5   337 GLN SC1 754  0.0     
755 P2   338 GLU BB  755  0.0     
756 Q5n  338 GLU SC1 756 -1.0     
757 P2   339 LEU BB  757  0.0     
758 SC2  339 LEU SC1 758  0.0     
759 P2   340 LEU BB  759  0.0     
760 SC2  340 LEU SC1 760  0.0     
761 P2   341 CYS BB  761  0.0     
762 TC6  341 CYS SC1 762  0.0     
763 P6   342 LEU BB  763    0     
764 SC2  342 LEU SC1 764  0.0     

[ bonds ]
; Backbone bonds
  1   3 1 0.350 4000
  3   5 1 0.350 0000  0.350 4000
 80  82 1 0.350 4000
149 151 1 0.350 0000  0.350 4000 
151 154 1 0.350 4000
154 156 1 0.350 4000
156 162 1 0.350 4000
162 164 1 0.350 4000
255 257 1 0.350 4000  0.350 0000
257 259 1 0.350 4000  0.350 0000
259 263 1 0.350 4000  0.350 0000
263 266 1 0.350 4000  0.350 0000
266 271 1 0.350 4000  0.350 0000
271 273 1 0.350 4000  0.350 0000
273 275 1 0.350 4000  0.350 0000
275 277 1 0.350 4000  0.350 0000
277 279 1 0.350 4000
337 339 1 0.350 4000
339 343 1 0.350 4000
343 349 1 0.350 4000
349 354 1 0.350 4000
354 357 1 0.350 4000
357 359 1 0.350 4000
359 361 1 0.350 4000
384 386 1 0.350 4000
386 388 1 0.350 4000
388 390 1 0.350 4000
390 392 1 0.350 4000
392 394 1 0.350 4000
394 396 1 0.350 4000
396 400 1 0.350 4000
400 404 1 0.350 4000
404 406 1 0.350 4000
484 487 1  0.350 0000 0.350 4000
487 490 1  0.350 0000 0.350 4000
490 492 1  0.350 0000 0.350 4000
492 494 1 0.350 4000
494 496 1 0.350 4000
496 499 1 0.350 4000
499 501 1 0.350 4000
501 503 1 0.350 4000
503 506 1 0.350 4000
506 508 1 0.350 4000
508 510 1 0.350 4000
510 511 1 0.350 4000
511 514 1 0.350 4000
514 518 1 0.350 4000
518 522 1 0.350 4000
522 524 1 0.350 4000
524 526 1 0.350 4000
526 528 1 0.350 4000
528 530 1 0.350 4000
530 532 1 0.350 4000
532 534 1 0.350 0000 0.350 4000
534 536 1 0.350 0000  0.350 4000
536 538 1 0.350 0000  0.350 4000
538 540 1 0.350 0000  0.350 4000
540 542 1 0.350 0000  0.350 4000
542 543 1 0.350 4000
543 546 1 0.350 4000
546 548 1 0.350 4000
548 549 1 0.350 4000
549 553 1 0.350 4000
553 554 1 0.350 4000 0.350 0000 
554 556 1 0.350 4000 0.350 0000 
556 559 1 0.350 4000 0.350 0000 
559 562 1 0.350 4000 0.350 0000 
562 564 1 0.350 4000
564 566 1 0.350 4000
566 569 1 0.350 4000
569 573 1 0.350 4000
573 575 1 0.350 4000
656 658 1 0.350 4000
658 660 1 0.350 4000
660 662 1 0.350 4000
662 664 1 0.350 4000
664 666 1 0.350 4000
727 729 1 0.350 0000 0.350 4000
729 732 1 0.350 0000 0.350 4000
759 761 1 0.350 4000
761 763 1 0.350 4000

; Rubber band
1 7 1 0.52715 500.0 0.51659 500.0
1 13 1 0.70653 500.0 0.63054 500.0
3 13 1 0.52202 500.0 0.5336 500.0
3 15 1 0.69705 500.0 0.64843 500.0
3 17 1 0.86377 500.0 0.85379 500.0
5 15 1 0.5276 500.0 0.47243 500.0
5 17 1 0.63527 500.0 0.58434 500.0
5 18 1 0.82435 500.0 0.7918 500.0
7 17 1 0.47818 500.0 0.46335 500.0
7 18 1 0.58731 500.0 0.58606 500.0
7 20 1 0.79509 500.0 0.78595 500.0
13 18 1 0.45917 500.0 0.48047 500.0
13 20 1 0.57243 500.0 0.56694 500.0
13 21 1 0.80119 500.0 0.81504 500.0
13 147 1 0.69703 500.0 0.69809 500.0
15 20 1 0.4599 500.0 0.45612 500.0
15 21 1 0.6024 500.0 0.61041 500.0
15 23 1 0.8082 500.0 0.82083 500.0
17 21 1 0.50888 500.0 0.53471 500.0
17 23 1 0.62791 500.0 0.64513 500.0
17 25 1 0.83792 500.0 0.84602 500.0
18 23 1 0.49061 500.0 0.48821 500.0
18 25 1 0.61153 500.0 0.61374 500.0
18 27 1 0.81301 500.0 0.82374 500.0
18 137 1 0.87729 500.0 0.87519 500.0
18 147 1 0.85637 500.0 0.89481 500.0
20 25 1 0.4801 500.0 0.51138 500.0
20 27 1 0.59357 500.0 0.62376 500.0
20 29 1 0.81225 500.0 0.85706 500.0
20 137 1 0.79377 500.0 0.75019 500.0
20 147 1 0.86526 500.0 0.84229 500.0
21 27 1 0.4747 500.0 0.4584 500.0
21 29 1 0.61083 500.0 0.62496 500.0
21 31 1 0.82145 500.0 0.83385 500.0
23 29 1 0.48673 500.0 0.50386 500.0
23 31 1 0.62135 500.0 0.63987 500.0
23 33 1 0.8333 500.0 0.84168 500.0
25 31 1 0.47869 500.0 0.4916 500.0
25 33 1 0.62292 500.0 0.6129 500.0
25 35 1 0.82355 500.0 0.82512 500.0
25 128 1 0.8012 500.0 0.79773 500.0
25 130 1 0.78838 500.0 0.82472 500.0
25 137 1 0.75028 500.0 0.76164 500.0
27 33 1 0.49114 500.0 0.50662 500.0
27 35 1 0.61126 500.0 0.62787 500.0
27 37 1 0.81565 500.0 0.83834 500.0
27 130 1 0.83549 500.0 0.87199 500.0
29 35 1 0.47464 500.0 0.48637 500.0
29 37 1 0.59061 500.0 0.5999 500.0
29 39 1 0.81269 500.0 0.80394 500.0
31 37 1 0.48568 500.0 0.48256 500.0
31 39 1 0.61678 500.0 0.59608 500.0
31 41 1 0.82051 500.0 0.80608 500.0
31 121 1 0.77375 500.0 0.73183 500.0
31 128 1 0.8435 500.0 0.84556 500.0
31 698 1 0.8981 500.0 0.824 500.0
31 703 1 0.75481 500.0 0.71901 500.0
31 707 1 0.87144 500.0 0.87587 500.0
31 709 1 0.78478 500.0 0.77262 500.0
33 39 1 0.49827 500.0 0.51278 500.0
33 41 1 0.60678 500.0 0.62153 500.0
33 43 1 0.8034 500.0 0.83629 500.0
33 115 1 0.88505 500.0 0.86298 500.0
33 119 1 0.82527 500.0 0.77905 500.0
33 121 1 0.54344 500.0 0.48374 500.0
33 122 1 0.77577 500.0 0.74111 500.0
33 128 1 0.7521 500.0 0.71277 500.0
33 130 1 0.82028 500.0 0.7898 500.0
33 709 1 0.8672 500.0 0.89156 500.0
35 41 1 0.49169 500.0 0.47329 500.0
35 43 1 0.58037 500.0 0.57878 500.0
35 47 1 0.7982 500.0 0.79575 500.0
35 121 1 0.7583 500.0 0.70321 500.0
35 709 1 0.88504 500.0 0.85797 500.0
37 43 1 0.50538 500.0 0.50449 500.0
37 47 1 0.59804 500.0 0.59571 500.0
37 48 1 0.80162 500.0 0.81107 500.0
37 121 1 0.83105 500.0 0.80051 500.0
37 707 1 0.77802 500.0 0.76508 500.0
37 709 1 0.59891 500.0 0.56704 500.0
37 710 1 0.87961 500.0 0.8419 500.0
39 47 1 0.52341 500.0 0.53832 500.0
39 48 1 0.60199 500.0 0.63493 500.0
39 50 1 0.79581 500.0 0.83539 500.0
39 107 1 0.88769 500.0 0.88596 500.0
39 113 1 0.67193 500.0 0.62825 500.0
39 115 1 0.64951 500.0 0.61158 500.0
39 117 1 0.88833 500.0 0.85618 500.0
39 119 1 0.80283 500.0 0.76375 500.0
39 121 1 0.62289 500.0 0.5928 500.0
39 703 1 0.83312 500.0 0.79498 500.0
39 705 1 0.86371 500.0 0.85209 500.0
39 707 1 0.58425 500.0 0.58801 500.0
39 709 1 0.53398 500.0 0.52016 500.0
39 710 1 0.83177 500.0 0.8154 500.0
41 48 1 0.50365 500.0 0.49927 500.0
41 50 1 0.58616 500.0 0.59415 500.0
41 52 1 0.80643 500.0 0.80976 500.0
41 107 1 0.88974 500.0 0.87438 500.0
41 113 1 0.75822 500.0 0.72684 500.0
41 115 1 0.61377 500.0 0.58502 500.0
41 117 1 0.87592 500.0 0.86337 500.0
41 119 1 0.88526 500.0 0.86719 500.0
41 121 1 0.66526 500.0 0.65142 500.0
41 122 1 0.86316 500.0 0.8431 500.0
41 707 1 0.85358 500.0 0.85793 500.0
41 709 1 0.82206 500.0 0.79346 500.0
43 50 1 0.48916 500.0 0.49296 500.0
43 52 1 0.60777 500.0 0.60819 500.0
43 54 1 0.83742 500.0 0.82485 500.0
43 115 1 0.88097 500.0 0.86034 500.0
43 709 1 0.87369 500.0 0.84716 500.0
47 52 1 0.47614 500.0 0.5085 500.0
47 54 1 0.62699 500.0 0.6222 500.0
47 56 1 0.84133 500.0 0.84497 500.0
47 107 1 0.84223 500.0 0.7942 500.0
47 707 1 0.86454 500.0 0.83735 500.0
47 709 1 0.71486 500.0 0.68155 500.0
47 710 1 0.82967 500.0 0.80941 500.0
47 714 1 0.78276 500.0 0.80077 500.0
47 716 1 0.59306 500.0 0.6258 500.0
47 718 1 0.84915 500.0 0.86893 500.0
48 54 1 0.48529 500.0 0.48283 500.0
48 56 1 0.61609 500.0 0.60157 500.0
48 58 1 0.81095 500.0 0.80671 500.0
48 101 1 0.84231 500.0 0.85297 500.0
48 105 1 0.86483 500.0 0.84711 500.0
48 107 1 0.56797 500.0 0.54556 500.0
48 109 1 0.75743 500.0 0.73832 500.0
48 113 1 0.73974 500.0 0.72092 500.0
48 115 1 0.69963 500.0 0.67357 500.0
48 707 1 0.86453 500.0 0.89775 500.0
48 709 1 0.84114 500.0 0.86143 500.0
48 716 1 0.73966 500.0 0.77845 500.0
50 56 1 0.50137 500.0 0.52275 500.0
50 58 1 0.60787 500.0 0.61687 500.0
50 60 1 0.82359 500.0 0.82204 500.0
50 107 1 0.77128 500.0 0.7849 500.0
50 115 1 0.84995 500.0 0.84757 500.0
52 58 1 0.50177 500.0 0.49928 500.0
52 60 1 0.61132 500.0 0.59916 500.0
52 62 1 0.83552 500.0 0.83069 500.0
52 716 1 0.8163 500.0 0.89582 500.0
52 747 1 0.86236 500.0 0.87716 500.0
52 749 1 0.75075 500.0 0.74085 500.0
52 757 1 0.83774 500.0 0.85539 500.0
54 60 1 0.49683 500.0 0.49695 500.0
54 62 1 0.62517 500.0 0.63064 500.0
54 64 1 0.8128 500.0 0.81915 500.0
54 99 1 0.80657 500.0 0.81345 500.0
54 101 1 0.73867 500.0 0.75989 500.0
54 107 1 0.75456 500.0 0.73113 500.0
54 716 1 0.77983 500.0 0.80064 500.0
54 738 1 0.8606 500.0 0.86099 500.0
54 749 1 0.88581 500.0 0.85869 500.0
56 62 1 0.50579 500.0 0.50937 500.0
56 64 1 0.59078 500.0 0.59778 500.0
56 66 1 0.80389 500.0 0.8238 500.0
56 99 1 0.83835 500.0 0.86564 500.0
56 101 1 0.67174 500.0 0.7052 500.0
56 107 1 0.77723 500.0 0.74337 500.0
58 64 1 0.47278 500.0 0.45651 500.0
58 66 1 0.57774 500.0 0.57621 500.0
58 69 1 0.74498 500.0 0.72411 500.0
58 747 1 0.87978 500.0 0.85656 500.0
60 66 1 0.49268 500.0 0.49163 500.0
60 69 1 0.51289 500.0 0.50531 500.0
60 73 1 0.82903 500.0 0.81137 500.0
60 75 1 0.87702 500.0 0.89824 500.0
60 78 1 0.69186 500.0 0.72809 500.0
60 738 1 0.77846 500.0 0.75461 500.0
60 747 1 0.65729 500.0 0.63615 500.0
60 749 1 0.78841 500.0 0.74622 500.0
60 757 1 0.89923 500.0 0.87476 500.0
62 69 1 0.4454 500.0 0.43858 500.0
62 73 1 0.67279 500.0 0.65106 500.0
62 75 1 0.75699 500.0 0.77617 500.0
62 78 1 0.51607 500.0 0.53864 500.0
62 80 1 0.65461 500.0 0.71632 500.0
62 82 1 0.81648 500.0 0.88041 500.0
62 88 1 0.72388 500.0 0.80093 500.0
62 101 1 0.86785 500.0 0.89818 500.0
64 73 1 0.72226 500.0 0.72872 500.0
64 78 1 0.75178 500.0 0.79594 500.0
66 75 1 0.82325 500.0 0.87022 500.0
66 78 1 0.77215 500.0 0.82695 500.0
69 78 1 0.49069 500.0 0.54165 500.0
69 80 1 0.64537 500.0 0.74501 500.0
69 747 1 0.84307 500.0 0.77661 500.0
73 80 1 0.47498 500.0 0.54763 500.0
73 82 1 0.80277 500.0 0.85565 500.0
75 82 1 0.73797 500.0 0.76066 500.0
75 736 1 0.82866 500.0 0.68741 500.0
78 84 1 0.82832 500.0 0.83748 500.0
78 86 1 0.84098 500.0 0.85932 500.0
78 88 1 0.66246 500.0 0.66132 500.0
78 736 1 0.82182 500.0 0.7514 500.0
80 86 1 0.78982 500.0 0.7893 500.0
80 88 1 0.66081 500.0 0.64267 500.0
80 90 1 0.81942 500.0 0.80479 500.0
82 88 1 0.46127 500.0 0.43548 500.0
82 90 1 0.61309 500.0 0.60896 500.0
82 95 1 0.84481 500.0 0.82593 500.0
84 90 1 0.49928 500.0 0.49473 500.0
84 95 1 0.65785 500.0 0.65716 500.0
84 99 1 0.83096 500.0 0.84763 500.0
84 277 1 0.75966 500.0 0.80556 500.0
84 279 1 0.74976 500.0 0.74813 500.0
84 281 1 0.69672 500.0 0.75539 500.0
84 289 1 0.72962 500.0 0.74127 500.0
86 95 1 0.49887 500.0 0.49253 500.0
86 99 1 0.61921 500.0 0.63422 500.0
86 101 1 0.82488 500.0 0.84824 500.0
86 229 1 0.74747 500.0 0.68175 500.0
86 235 1 0.88298 500.0 0.77295 500.0
88 99 1 0.46586 500.0 0.47988 500.0
88 101 1 0.59833 500.0 0.62131 500.0
88 103 1 0.81287 500.0 0.85067 500.0
90 101 1 0.4783 500.0 0.50082 500.0
90 103 1 0.61743 500.0 0.64764 500.0
90 105 1 0.81615 500.0 0.84728 500.0
90 289 1 0.74974 500.0 0.74625 500.0
90 291 1 0.81806 500.0 0.81992 500.0
90 298 1 0.8665 500.0 0.88745 500.0
95 103 1 0.47031 500.0 0.51588 500.0
95 105 1 0.60178 500.0 0.63962 500.0
95 107 1 0.80644 500.0 0.82823 500.0
95 221 1 0.66961 500.0 0.64614 500.0
95 223 1 0.80638 500.0 0.81835 500.0
95 227 1 0.8336 500.0 0.73976 500.0
95 229 1 0.8058 500.0 0.69535 500.0
95 289 1 0.85267 500.0 0.86177 500.0
95 298 1 0.81004 500.0 0.8562 500.0
99 105 1 0.46399 500.0 0.4937 500.0
99 107 1 0.5911 500.0 0.60435 500.0
99 109 1 0.81558 500.0 0.84402 500.0
99 221 1 0.83174 500.0 0.75773 500.0
101 107 1 0.46284 500.0 0.45457 500.0
101 109 1 0.61124 500.0 0.62153 500.0
101 111 1 0.8281 500.0 0.81355 500.0
103 109 1 0.49911 500.0 0.51318 500.0
103 111 1 0.64085 500.0 0.62125 500.0
103 113 1 0.83647 500.0 0.83471 500.0
103 213 1 0.78031 500.0 0.7176 500.0
103 215 1 0.76582 500.0 0.75058 500.0
103 221 1 0.78744 500.0 0.71062 500.0
103 298 1 0.79484 500.0 0.78269 500.0
105 111 1 0.50595 500.0 0.47572 500.0
105 113 1 0.6294 500.0 0.60062 500.0
105 115 1 0.82265 500.0 0.8124 500.0
105 207 1 0.83765 500.0 0.86459 500.0
105 213 1 0.73885 500.0 0.66569 500.0
105 215 1 0.6261 500.0 0.5853 500.0
105 221 1 0.7793 500.0 0.67591 500.0
105 707 1 0.88451 500.0 0.83574 500.0
107 113 1 0.48561 500.0 0.49901 500.0
107 115 1 0.59381 500.0 0.60452 500.0
107 117 1 0.8203 500.0 0.83919 500.0
107 707 1 0.80446 500.0 0.82688 500.0
109 115 1 0.4673 500.0 0.48652 500.0
109 117 1 0.60146 500.0 0.61872 500.0
109 119 1 0.80538 500.0 0.83735 500.0
109 207 1 0.81326 500.0 0.82866 500.0
111 117 1 0.49614 500.0 0.52005 500.0
111 119 1 0.61724 500.0 0.65702 500.0
111 121 1 0.8359 500.0 0.88468 500.0
111 205 1 0.7935 500.0 0.78763 500.0
111 207 1 0.5306 500.0 0.53866 500.0
111 209 1 0.75808 500.0 0.75033 500.0
111 213 1 0.74697 500.0 0.63401 500.0
111 215 1 0.75285 500.0 0.65032 500.0
111 707 1 0.80021 500.0 0.79687 500.0
113 119 1 0.47768 500.0 0.51157 500.0
113 121 1 0.61304 500.0 0.65199 500.0
113 122 1 0.82865 500.0 0.83129 500.0
113 207 1 0.74108 500.0 0.73292 500.0
113 698 1 0.85008 500.0 0.84629 500.0
113 705 1 0.83106 500.0 0.8452 500.0
113 707 1 0.54949 500.0 0.55183 500.0
113 709 1 0.81809 500.0 0.78279 500.0
115 121 1 0.48142 500.0 0.50586 500.0
115 122 1 0.61692 500.0 0.60218 500.0
115 124 1 0.78735 500.0 0.8167 500.0
115 707 1 0.77614 500.0 0.79439 500.0
117 122 1 0.4795 500.0 0.46683 500.0
117 124 1 0.52475 500.0 0.55271 500.0
117 126 1 0.66151 500.0 0.67795 500.0
117 128 1 0.8437 500.0 0.83786 500.0
117 199 1 0.78295 500.0 0.79375 500.0
117 201 1 0.83957 500.0 0.84894 500.0
117 207 1 0.78631 500.0 0.74549 500.0
119 124 1 0.49169 500.0 0.51713 500.0
119 126 1 0.46489 500.0 0.48545 500.0
119 128 1 0.58656 500.0 0.58055 500.0
119 130 1 0.81978 500.0 0.80653 500.0
119 199 1 0.79654 500.0 0.8133 500.0
119 201 1 0.75502 500.0 0.76497 500.0
119 207 1 0.79724 500.0 0.75875 500.0
119 698 1 0.76629 500.0 0.75243 500.0
119 707 1 0.77989 500.0 0.81901 500.0
121 126 1 0.56336 500.0 0.58851 500.0
121 128 1 0.54835 500.0 0.53649 500.0
121 130 1 0.69904 500.0 0.67654 500.0
121 698 1 0.88034 500.0 0.86446 500.0
121 707 1 0.82632 500.0 0.881 500.0
122 128 1 0.62277 500.0 0.61422 500.0
122 130 1 0.65094 500.0 0.63732 500.0
122 132 1 0.85915 500.0 0.84195 500.0
124 130 1 0.63302 500.0 0.58087 500.0
124 132 1 0.70787 500.0 0.64757 500.0
124 136 1 0.89427 500.0 0.84523 500.0
124 189 1 0.69377 500.0 0.7473 500.0
124 199 1 0.75518 500.0 0.78451 500.0
124 201 1 0.83483 500.0 0.86583 500.0
126 132 1 0.53675 500.0 0.49552 500.0
126 136 1 0.62875 500.0 0.59111 500.0
126 137 1 0.84078 500.0 0.81452 500.0
126 189 1 0.68623 500.0 0.70201 500.0
126 195 1 0.84337 500.0 0.86667 500.0
126 199 1 0.76624 500.0 0.76345 500.0
126 201 1 0.72934 500.0 0.72637 500.0
128 136 1 0.49038 500.0 0.4563 500.0
128 137 1 0.60665 500.0 0.59567 500.0
128 139 1 0.825 500.0 0.80745 500.0
128 698 1 0.80468 500.0 0.83815 500.0
130 137 1 0.5051 500.0 0.49486 500.0
130 139 1 0.62456 500.0 0.62823 500.0
130 141 1 0.83447 500.0 0.85485 500.0
132 139 1 0.47898 500.0 0.48467 500.0
132 141 1 0.59516 500.0 0.61283 500.0
132 145 1 0.81791 500.0 0.81636 500.0
132 189 1 0.88424 500.0 0.87177 500.0
136 141 1 0.48888 500.0 0.512 500.0
136 145 1 0.6323 500.0 0.62294 500.0
136 147 1 0.83946 500.0 0.81749 500.0
137 145 1 0.49714 500.0 0.50867 500.0
137 147 1 0.61527 500.0 0.6053 500.0
137 149 1 0.80924 500.0 0.78684 500.0
137 154 1 0.89475 500.0 0.89972 500.0
139 147 1 0.48298 500.0 0.47439 500.0
139 149 1 0.57064 500.0 0.5511 500.0
139 151 1 0.73964 500.0 0.74539 500.0
139 154 1 0.65832 500.0 0.66284 500.0
139 156 1 0.80684 500.0 0.83277 500.0
141 149 1 0.49618 500.0 0.47836 500.0
141 151 1 0.51523 500.0 0.52192 500.0
141 154 1 0.43761 500.0 0.41163 500.0
141 156 1 0.64552 500.0 0.63622 500.0
141 162 1 0.85637 500.0 0.84568 500.0
141 392 1 0.83721 500.0 0.80253 500.0
145 151 1 0.50248 500.0 0.48349 500.0
145 154 1 0.61692 500.0 0.58026 500.0
147 154 1 0.69242 500.0 0.66283 500.0
149 156 1 0.74005 500.0 0.72084 500.0
151 388 1 0.83415 500.0 0.87615 500.0
154 388 1 0.58368 500.0 0.62312 500.0
154 390 1 0.7216 500.0 0.73557 500.0
154 392 1 0.75878 500.0 0.73951 500.0
156 168 1 0.65811 500.0 0.66351 500.0
156 384 1 0.86085 500.0 0.87907 500.0
156 386 1 0.60564 500.0 0.6167 500.0
156 388 1 0.37038 500.0 0.39219 500.0
156 390 1 0.55701 500.0 0.56069 500.0
156 392 1 0.68368 500.0 0.68554 500.0
162 386 1 0.70761 500.0 0.7184 500.0
162 388 1 0.64313 500.0 0.66158 500.0
162 390 1 0.84981 500.0 0.8436 500.0
164 171 1 0.70824 500.0 0.69415 500.0
164 175 1 0.59658 500.0 0.54894 500.0
164 181 1 0.72883 500.0 0.70839 500.0
164 386 1 0.72133 500.0 0.66758 500.0
164 388 1 0.78857 500.0 0.75877 500.0
168 175 1 0.51422 500.0 0.49388 500.0
168 181 1 0.59529 500.0 0.58818 500.0
168 183 1 0.84228 500.0 0.8315 500.0
168 384 1 0.81682 500.0 0.75391 500.0
168 386 1 0.5186 500.0 0.47054 500.0
168 388 1 0.68571 500.0 0.65426 500.0
168 390 1 0.737 500.0 0.66898 500.0
168 392 1 0.8685 500.0 0.83663 500.0
169 181 1 0.48394 500.0 0.47913 500.0
169 183 1 0.62209 500.0 0.60841 500.0
169 185 1 0.81197 500.0 0.82162 500.0
169 377 1 0.78384 500.0 0.71102 500.0
169 382 1 0.82387 500.0 0.77158 500.0
169 384 1 0.75917 500.0 0.71404 500.0
169 386 1 0.59525 500.0 0.59469 500.0
169 388 1 0.83292 500.0 0.82792 500.0
169 390 1 0.76121 500.0 0.71158 500.0
169 392 1 0.86239 500.0 0.83868 500.0
171 183 1 0.51025 500.0 0.47459 500.0
171 185 1 0.61423 500.0 0.60819 500.0
171 189 1 0.80798 500.0 0.82724 500.0
171 386 1 0.89168 500.0 0.88739 500.0
175 185 1 0.46232 500.0 0.47929 500.0
175 189 1 0.56093 500.0 0.59981 500.0
175 195 1 0.77504 500.0 0.8111 500.0
181 189 1 0.48193 500.0 0.49905 500.0
181 195 1 0.58846 500.0 0.60961 500.0
181 197 1 0.81622 500.0 0.81551 500.0
181 390 1 0.82811 500.0 0.81845 500.0
181 392 1 0.6948 500.0 0.7005 500.0
181 394 1 0.85641 500.0 0.85879 500.0
183 195 1 0.48467 500.0 0.52019 500.0
183 197 1 0.61679 500.0 0.63376 500.0
183 199 1 0.84267 500.0 0.86689 500.0
183 325 1 0.89228 500.0 0.85297 500.0
183 333 1 0.69679 500.0 0.66768 500.0
183 335 1 0.78414 500.0 0.66353 500.0
185 197 1 0.48395 500.0 0.48357 500.0
185 199 1 0.63091 500.0 0.64153 500.0
185 201 1 0.82426 500.0 0.84254 500.0
185 325 1 0.85509 500.0 0.82138 500.0
185 333 1 0.8381 500.0 0.82841 500.0
189 199 1 0.50346 500.0 0.49863 500.0
189 201 1 0.62283 500.0 0.62162 500.0
189 203 1 0.8403 500.0 0.83872 500.0
195 201 1 0.50427 500.0 0.49651 500.0
195 203 1 0.63588 500.0 0.63223 500.0
195 205 1 0.83171 500.0 0.82964 500.0
195 323 1 0.82926 500.0 0.72718 500.0
195 325 1 0.85844 500.0 0.84311 500.0
195 333 1 0.80955 500.0 0.79122 500.0
197 203 1 0.50022 500.0 0.51259 500.0
197 205 1 0.6029 500.0 0.60313 500.0
197 207 1 0.8278 500.0 0.82354 500.0
197 318 1 0.82963 500.0 0.79245 500.0
197 323 1 0.58383 500.0 0.51194 500.0
197 325 1 0.61325 500.0 0.61386 500.0
197 329 1 0.88922 500.0 0.89844 500.0
197 333 1 0.74547 500.0 0.75393 500.0
199 205 1 0.47464 500.0 0.47163 500.0
199 207 1 0.59789 500.0 0.59565 500.0
199 209 1 0.80793 500.0 0.80666 500.0
199 323 1 0.78115 500.0 0.73363 500.0
199 325 1 0.85783 500.0 0.86291 500.0
201 207 1 0.5164 500.0 0.50843 500.0
201 209 1 0.63216 500.0 0.61484 500.0
201 211 1 0.8255 500.0 0.82785 500.0
201 323 1 0.84918 500.0 0.80894 500.0
203 209 1 0.50705 500.0 0.48539 500.0
203 211 1 0.60356 500.0 0.60442 500.0
203 213 1 0.8203 500.0 0.79932 500.0
203 316 1 0.76874 500.0 0.67299 500.0
203 318 1 0.84292 500.0 0.785 500.0
203 321 1 0.7991 500.0 0.70128 500.0
203 323 1 0.61981 500.0 0.61673 500.0
203 325 1 0.85634 500.0 0.89216 500.0
203 431 1 0.86101 500.0 0.84618 500.0
205 211 1 0.47698 500.0 0.51772 500.0
205 213 1 0.59223 500.0 0.60529 500.0
205 215 1 0.80395 500.0 0.81781 500.0
205 306 1 0.80007 500.0 0.75921 500.0
205 314 1 0.87809 500.0 0.79095 500.0
205 316 1 0.5708 500.0 0.48789 500.0
205 318 1 0.67969 500.0 0.62547 500.0
205 321 1 0.77973 500.0 0.73956 500.0
205 323 1 0.65257 500.0 0.66953 500.0
205 325 1 0.8652 500.0 0.88479 500.0
207 213 1 0.49139 500.0 0.46911 500.0
207 215 1 0.60364 500.0 0.58436 500.0
207 217 1 0.83681 500.0 0.81202 500.0
207 316 1 0.80235 500.0 0.74548 500.0
209 215 1 0.50292 500.0 0.48756 500.0
209 217 1 0.64064 500.0 0.60379 500.0
209 219 1 0.82811 500.0 0.8011 500.0
209 316 1 0.85814 500.0 0.80076 500.0
209 431 1 0.75732 500.0 0.66231 500.0
209 433 1 0.84846 500.0 0.89321 500.0
211 217 1 0.51336 500.0 0.48572 500.0
211 219 1 0.60692 500.0 0.57847 500.0
211 221 1 0.81442 500.0 0.78836 500.0
211 304 1 0.82877 500.0 0.74732 500.0
211 306 1 0.85132 500.0 0.81349 500.0
211 314 1 0.84904 500.0 0.78658 500.0
211 316 1 0.62593 500.0 0.5995 500.0
211 318 1 0.89474 500.0 0.8932 500.0
211 321 1 0.86373 500.0 0.87814 500.0
211 429 1 0.86911 500.0 0.76067 500.0
211 431 1 0.56855 500.0 0.52564 500.0
211 433 1 0.7311 500.0 0.80136 500.0
213 219 1 0.48238 500.0 0.50738 500.0
213 221 1 0.59356 500.0 0.59152 500.0
213 223 1 0.80582 500.0 0.81089 500.0
213 304 1 0.6534 500.0 0.65483 500.0
213 306 1 0.70418 500.0 0.73285 500.0
213 314 1 0.8522 500.0 0.88125 500.0
213 316 1 0.68323 500.0 0.71523 500.0
213 431 1 0.8355 500.0 0.80421 500.0
215 221 1 0.49108 500.0 0.49948 500.0
215 223 1 0.60823 500.0 0.62194 500.0
215 225 1 0.81329 500.0 0.84511 500.0
217 223 1 0.48106 500.0 0.49476 500.0
217 225 1 0.59756 500.0 0.63186 500.0
217 227 1 0.81593 500.0 0.8362 500.0
217 431 1 0.75043 500.0 0.63 500.0
217 433 1 0.70812 500.0 0.6878 500.0
217 442 1 0.87974 500.0 0.88705 500.0
217 444 1 0.61297 500.0 0.65259 500.0
217 446 1 0.74033 500.0 0.8659 500.0
219 225 1 0.47717 500.0 0.47795 500.0
219 227 1 0.61607 500.0 0.60838 500.0
219 229 1 0.83056 500.0 0.82162 500.0
219 304 1 0.71924 500.0 0.71731 500.0
219 431 1 0.82667 500.0 0.74423 500.0
219 433 1 0.86032 500.0 0.82909 500.0
219 444 1 0.64611 500.0 0.65379 500.0
221 227 1 0.46626 500.0 0.47113 500.0
221 229 1 0.61176 500.0 0.60316 500.0
221 231 1 0.82128 500.0 0.80717 500.0
221 298 1 0.84199 500.0 0.88913 500.0
221 304 1 0.8142 500.0 0.82957 500.0
221 444 1 0.86489 500.0 0.88193 500.0
223 229 1 0.48583 500.0 0.52145 500.0
223 231 1 0.63035 500.0 0.62824 500.0
223 233 1 0.83804 500.0 0.87255 500.0
223 444 1 0.78016 500.0 0.75898 500.0
223 452 1 0.71907 500.0 0.82868 500.0
225 231 1 0.49886 500.0 0.47817 500.0
225 233 1 0.6314 500.0 0.63448 500.0
225 235 1 0.8211 500.0 0.82389 500.0
225 444 1 0.63413 500.0 0.61059 500.0
225 446 1 0.76219 500.0 0.79047 500.0
225 450 1 0.68811 500.0 0.68693 500.0
225 452 1 0.57184 500.0 0.66451 500.0
227 233 1 0.49386 500.0 0.52021 500.0
227 235 1 0.5927 500.0 0.6099 500.0
227 237 1 0.80384 500.0 0.80876 500.0
229 235 1 0.47656 500.0 0.48647 500.0
229 237 1 0.58934 500.0 0.58858 500.0
229 240 1 0.80362 500.0 0.80588 500.0
231 237 1 0.48095 500.0 0.49721 500.0
231 240 1 0.60293 500.0 0.60773 500.0
231 245 1 0.82626 500.0 0.82012 500.0
231 450 1 0.81985 500.0 0.80034 500.0
231 452 1 0.63514 500.0 0.68901 500.0
231 460 1 0.60951 500.0 0.67193 500.0
231 462 1 0.63637 500.0 0.81799 500.0
233 240 1 0.48467 500.0 0.48619 500.0
233 245 1 0.62603 500.0 0.60131 500.0
233 249 1 0.81511 500.0 0.8287 500.0
233 452 1 0.82114 500.0 0.8338 500.0
233 460 1 0.70515 500.0 0.6903 500.0
235 245 1 0.50067 500.0 0.48439 500.0
235 249 1 0.60158 500.0 0.62268 500.0
235 251 1 0.82516 500.0 0.82109 500.0
235 266 1 0.8396 500.0 0.87251 500.0
237 249 1 0.47533 500.0 0.49432 500.0
237 251 1 0.59406 500.0 0.60338 500.0
237 253 1 0.80916 500.0 0.79257 500.0
237 460 1 0.8448 500.0 0.87172 500.0
240 251 1 0.49707 500.0 0.48129 500.0
240 253 1 0.60424 500.0 0.57189 500.0
240 255 1 0.79597 500.0 0.68598 500.0
240 460 1 0.75025 500.0 0.70308 500.0
240 462 1 0.81275 500.0 0.83738 500.0
240 469 1 0.74255 500.0 0.80841 500.0
240 472 1 0.65451 500.0 0.7838 500.0
245 253 1 0.47727 500.0 0.48486 500.0
245 255 1 0.58071 500.0 0.43299 500.0
245 259 1 0.8354 500.0 0.87537 500.0
245 263 1 0.81472 500.0 0.79223 500.0
245 266 1 0.71266 500.0 0.70406 500.0
249 255 1 0.48826 500.0 0.40741 500.0
249 257 1 0.77798 500.0 0.48409 500.0
249 259 1 0.63546 500.0 0.7789 500.0
249 263 1 0.54172 500.0 0.80228 500.0
249 266 1 0.41707 500.0 0.68992 500.0
249 271 1 0.46296 500.0 0.89416 500.0
251 257 1 0.76528 500.0 0.64546 500.0
251 472 1 0.74365 500.0 0.85853 500.0
253 259 1 0.70529 500.0 0.8607 500.0
255 263 1 0.49421 500.0 0.56645 500.0
255 266 1 0.69387 500.0 0.63146 500.0
255 271 1 0.69896 500.0 0.86328 500.0
257 266 1 0.83174 500.0 0.51455 500.0
257 271 1 0.81293 500.0 0.6217 500.0
259 271 1 0.51641 500.0 0.53434 500.0
259 273 1 0.73764 500.0 0.6501 500.0
259 275 1 0.88224 500.0 0.82778 500.0
263 273 1 0.76132 500.0 0.49882 500.0
266 275 1 0.86389 500.0 0.45916 500.0
271 277 1 0.72748 500.0 0.50887 500.0
273 279 1 0.69941 500.0 0.73089 500.0
275 286 1 0.89729 500.0 0.83677 500.0
277 284 1 0.76909 500.0 0.79576 500.0
277 286 1 0.65186 500.0 0.67017 500.0
277 289 1 0.72135 500.0 0.75929 500.0
279 286 1 0.47716 500.0 0.47107 500.0
279 289 1 0.58155 500.0 0.57076 500.0
279 291 1 0.8244 500.0 0.81129 500.0
281 289 1 0.48883 500.0 0.46175 500.0
281 291 1 0.63616 500.0 0.58545 500.0
281 294 1 0.85076 500.0 0.79272 500.0
284 291 1 0.49519 500.0 0.54571 500.0
284 294 1 0.64052 500.0 0.64485 500.0
284 296 1 0.83992 500.0 0.87415 500.0
286 294 1 0.48772 500.0 0.48051 500.0
286 296 1 0.62243 500.0 0.63426 500.0
286 298 1 0.81959 500.0 0.85009 500.0
289 296 1 0.48751 500.0 0.49184 500.0
289 298 1 0.60722 500.0 0.6396 500.0
289 300 1 0.81087 500.0 0.84754 500.0
291 298 1 0.48206 500.0 0.49783 500.0
291 300 1 0.59538 500.0 0.63675 500.0
291 302 1 0.80455 500.0 0.85004 500.0
294 300 1 0.47832 500.0 0.50757 500.0
294 302 1 0.5907 500.0 0.63771 500.0
294 304 1 0.80754 500.0 0.84031 500.0
296 302 1 0.47015 500.0 0.51019 500.0
296 304 1 0.60695 500.0 0.62954 500.0
296 306 1 0.83212 500.0 0.84522 500.0
298 304 1 0.47943 500.0 0.48442 500.0
298 306 1 0.63077 500.0 0.61923 500.0
298 312 1 0.82087 500.0 0.81496 500.0
300 306 1 0.49495 500.0 0.4795 500.0
300 312 1 0.61498 500.0 0.59247 500.0
300 314 1 0.82252 500.0 0.81755 500.0
302 312 1 0.48387 500.0 0.46013 500.0
302 314 1 0.59699 500.0 0.60723 500.0
302 316 1 0.79915 500.0 0.79751 500.0
304 314 1 0.49 500.0 0.52349 500.0
304 316 1 0.58993 500.0 0.60872 500.0
304 318 1 0.79792 500.0 0.82632 500.0
306 316 1 0.48342 500.0 0.48041 500.0
306 318 1 0.59159 500.0 0.60222 500.0
306 319 1 0.80516 500.0 0.8182 500.0
312 318 1 0.47487 500.0 0.49909 500.0
312 319 1 0.59409 500.0 0.61437 500.0
312 321 1 0.81049 500.0 0.83728 500.0
314 319 1 0.46656 500.0 0.46034 500.0
314 321 1 0.59461 500.0 0.598 500.0
314 323 1 0.80129 500.0 0.79879 500.0
316 321 1 0.46863 500.0 0.49998 500.0
316 323 1 0.57986 500.0 0.6126 500.0
316 325 1 0.7717 500.0 0.79563 500.0
316 431 1 0.83156 500.0 0.86582 500.0
318 323 1 0.46513 500.0 0.47102 500.0
318 325 1 0.52667 500.0 0.53551 500.0
318 329 1 0.69858 500.0 0.67529 500.0
319 325 1 0.55391 500.0 0.5465 500.0
319 329 1 0.57618 500.0 0.52999 500.0
319 331 1 0.798 500.0 0.70805 500.0
321 329 1 0.61118 500.0 0.61936 500.0
321 331 1 0.69447 500.0 0.63633 500.0
321 333 1 0.88505 500.0 0.80913 500.0
321 423 1 0.76888 500.0 0.69918 500.0
321 429 1 0.82181 500.0 0.85234 500.0
321 431 1 0.78965 500.0 0.89266 500.0
323 331 1 0.56779 500.0 0.53355 500.0
323 333 1 0.64263 500.0 0.58084 500.0
323 335 1 0.82736 500.0 0.76231 500.0
325 333 1 0.49589 500.0 0.50879 500.0
325 335 1 0.56672 500.0 0.54246 500.0
325 337 1 0.76807 500.0 0.73498 500.0
329 335 1 0.47739 500.0 0.53607 500.0
329 337 1 0.54954 500.0 0.56639 500.0
329 339 1 0.7481 500.0 0.77096 500.0
329 343 1 0.79782 500.0 0.75719 500.0
331 337 1 0.46058 500.0 0.49436 500.0
331 339 1 0.5074 500.0 0.53462 500.0
331 343 1 0.49681 500.0 0.46582 500.0
331 349 1 0.6411 500.0 0.59548 500.0
331 354 1 0.88251 500.0 0.84917 500.0
333 339 1 0.49569 500.0 0.488 500.0
333 343 1 0.62844 500.0 0.58049 500.0
333 349 1 0.67601 500.0 0.59821 500.0
333 354 1 0.87017 500.0 0.79839 500.0
335 343 1 0.78282 500.0 0.75419 500.0
337 349 1 0.80229 500.0 0.77412 500.0
339 354 1 0.57358 500.0 0.54737 500.0
339 357 1 0.85392 500.0 0.82301 500.0
343 357 1 0.79211 500.0 0.81298 500.0
343 404 1 0.84485 500.0 0.88797 500.0
343 406 1 0.74667 500.0 0.79288 500.0
343 412 1 0.74083 500.0 0.81288 500.0
349 400 1 0.64861 500.0 0.65135 500.0
349 404 1 0.53784 500.0 0.56677 500.0
349 406 1 0.51833 500.0 0.5574 500.0
349 408 1 0.7955 500.0 0.85683 500.0
349 410 1 0.78469 500.0 0.80335 500.0
349 412 1 0.62187 500.0 0.67399 500.0
349 417 1 0.82171 500.0 0.88861 500.0
354 361 1 0.85387 500.0 0.88307 500.0
354 369 1 0.85784 500.0 0.8664 500.0
354 400 1 0.60643 500.0 0.59946 500.0
354 404 1 0.50929 500.0 0.54319 500.0
354 406 1 0.52758 500.0 0.57678 500.0
354 412 1 0.82742 500.0 0.87647 500.0
357 365 1 0.79654 500.0 0.80913 500.0
357 367 1 0.8426 500.0 0.85614 500.0
357 369 1 0.6278 500.0 0.62837 500.0
357 371 1 0.73356 500.0 0.73678 500.0
357 400 1 0.61667 500.0 0.6081 500.0
357 404 1 0.53953 500.0 0.5737 500.0
357 406 1 0.61367 500.0 0.65841 500.0
359 367 1 0.80309 500.0 0.75971 500.0
359 369 1 0.70067 500.0 0.65342 500.0
359 371 1 0.73979 500.0 0.70143 500.0
359 404 1 0.85675 500.0 0.86164 500.0
361 369 1 0.51138 500.0 0.52133 500.0
361 371 1 0.59916 500.0 0.622 500.0
361 373 1 0.83394 500.0 0.85758 500.0
365 371 1 0.47054 500.0 0.47999 500.0
365 373 1 0.60165 500.0 0.62909 500.0
365 375 1 0.81425 500.0 0.83259 500.0
367 373 1 0.50518 500.0 0.51951 500.0
367 375 1 0.62869 500.0 0.63619 500.0
367 377 1 0.84506 500.0 0.84719 500.0
369 375 1 0.47079 500.0 0.46756 500.0
369 377 1 0.61123 500.0 0.59255 500.0
369 382 1 0.81825 500.0 0.80708 500.0
369 384 1 0.86937 500.0 0.88111 500.0
369 394 1 0.77449 500.0 0.79391 500.0
369 396 1 0.87487 500.0 0.87055 500.0
369 400 1 0.68042 500.0 0.73008 500.0
371 377 1 0.4948 500.0 0.50078 500.0
371 382 1 0.6169 500.0 0.62811 500.0
371 384 1 0.76175 500.0 0.79931 500.0
373 382 1 0.49757 500.0 0.48751 500.0
373 384 1 0.55303 500.0 0.57202 500.0
373 390 1 0.77955 500.0 0.8113 500.0
375 384 1 0.41366 500.0 0.42383 500.0
375 386 1 0.70933 500.0 0.72467 500.0
375 388 1 0.73317 500.0 0.75527 500.0
375 390 1 0.49987 500.0 0.53012 500.0
375 392 1 0.69957 500.0 0.73712 500.0
375 394 1 0.65929 500.0 0.68761 500.0
377 386 1 0.68416 500.0 0.72642 500.0
377 388 1 0.83765 500.0 0.87919 500.0
377 390 1 0.61771 500.0 0.65938 500.0
377 392 1 0.80345 500.0 0.85373 500.0
377 394 1 0.77986 500.0 0.82249 500.0
382 388 1 0.81461 500.0 0.82676 500.0
382 390 1 0.70895 500.0 0.72203 500.0
384 390 1 0.4485 500.0 0.45515 500.0
384 392 1 0.79826 500.0 0.82537 500.0
386 392 1 0.77917 500.0 0.79879 500.0
388 394 1 0.89767 500.0 0.89953 500.0
392 400 1 0.85751 500.0 0.89617 500.0
404 410 1 0.81012 500.0 0.76887 500.0
404 412 1 0.71061 500.0 0.68841 500.0
404 417 1 0.72732 500.0 0.7188 500.0
406 412 1 0.49843 500.0 0.49935 500.0
406 417 1 0.58821 500.0 0.61748 500.0
406 419 1 0.82575 500.0 0.83073 500.0
406 652 1 0.88957 500.0 0.83584 500.0
408 417 1 0.46487 500.0 0.5441 500.0
408 419 1 0.60213 500.0 0.64931 500.0
408 421 1 0.80084 500.0 0.85255 500.0
408 644 1 0.86564 500.0 0.87812 500.0
408 648 1 0.82486 500.0 0.85842 500.0
408 652 1 0.65967 500.0 0.62232 500.0
410 419 1 0.4978 500.0 0.50346 500.0
410 421 1 0.58238 500.0 0.59823 500.0
410 423 1 0.77964 500.0 0.80172 500.0
412 421 1 0.4771 500.0 0.48812 500.0
412 423 1 0.55133 500.0 0.58042 500.0
412 425 1 0.75441 500.0 0.78415 500.0
417 423 1 0.53437 500.0 0.50707 500.0
417 425 1 0.60086 500.0 0.59444 500.0
417 427 1 0.81746 500.0 0.82873 500.0
417 642 1 0.64623 500.0 0.67413 500.0
417 644 1 0.7277 500.0 0.76988 500.0
417 652 1 0.81275 500.0 0.82612 500.0
419 425 1 0.50102 500.0 0.48773 500.0
419 427 1 0.60902 500.0 0.62063 500.0
419 429 1 0.82175 500.0 0.8289 500.0
419 642 1 0.76387 500.0 0.7773 500.0
419 644 1 0.73852 500.0 0.77144 500.0
421 427 1 0.50001 500.0 0.50952 500.0
421 429 1 0.59928 500.0 0.6267 500.0
421 431 1 0.79486 500.0 0.82077 500.0
423 429 1 0.4924 500.0 0.48466 500.0
423 431 1 0.56331 500.0 0.56598 500.0
423 433 1 0.74223 500.0 0.74546 500.0
423 437 1 0.88599 500.0 0.88961 500.0
425 431 1 0.4982 500.0 0.49106 500.0
425 433 1 0.51988 500.0 0.51715 500.0
425 437 1 0.63461 500.0 0.63867 500.0
425 442 1 0.83078 500.0 0.83001 500.0
425 634 1 0.74326 500.0 0.71087 500.0
425 642 1 0.85162 500.0 0.8386 500.0
427 433 1 0.47514 500.0 0.47641 500.0
427 437 1 0.46245 500.0 0.47095 500.0
427 442 1 0.59123 500.0 0.58372 500.0
427 444 1 0.83071 500.0 0.80293 500.0
429 437 1 0.5911 500.0 0.59979 500.0
429 442 1 0.58296 500.0 0.59493 500.0
429 444 1 0.75868 500.0 0.74023 500.0
431 442 1 0.65059 500.0 0.68881 500.0
431 444 1 0.69608 500.0 0.70012 500.0
433 444 1 0.52461 500.0 0.50111 500.0
433 446 1 0.6019 500.0 0.60361 500.0
433 448 1 0.8306 500.0 0.83542 500.0
433 634 1 0.88181 500.0 0.82131 500.0
437 446 1 0.48575 500.0 0.4657 500.0
437 448 1 0.60486 500.0 0.60166 500.0
437 450 1 0.81382 500.0 0.80675 500.0
442 448 1 0.51735 500.0 0.49972 500.0
442 450 1 0.62822 500.0 0.6141 500.0
442 452 1 0.8267 500.0 0.81618 500.0
444 450 1 0.49951 500.0 0.50238 500.0
444 452 1 0.59944 500.0 0.60605 500.0
444 454 1 0.82284 500.0 0.81871 500.0
446 452 1 0.48684 500.0 0.474 500.0
446 454 1 0.60812 500.0 0.5968 500.0
446 456 1 0.80618 500.0 0.83107 500.0
448 454 1 0.50299 500.0 0.48493 500.0
448 456 1 0.60134 500.0 0.62373 500.0
448 460 1 0.80386 500.0 0.81406 500.0
450 456 1 0.48699 500.0 0.5081 500.0
450 460 1 0.58282 500.0 0.5987 500.0
450 462 1 0.78625 500.0 0.82255 500.0
452 460 1 0.48733 500.0 0.49656 500.0
452 462 1 0.56921 500.0 0.60248 500.0
452 467 1 0.79069 500.0 0.79662 500.0
452 605 1 0.85983 500.0 0.79767 500.0
454 462 1 0.48105 500.0 0.50834 500.0
454 467 1 0.59672 500.0 0.60073 500.0
454 469 1 0.82129 500.0 0.8441 500.0
454 605 1 0.89678 500.0 0.85365 500.0
456 467 1 0.50558 500.0 0.4806 500.0
456 469 1 0.6443 500.0 0.62549 500.0
456 472 1 0.85651 500.0 0.8378 500.0
460 469 1 0.48675 500.0 0.51615 500.0
460 472 1 0.64218 500.0 0.65243 500.0
460 474 1 0.85849 500.0 0.86072 500.0
462 472 1 0.48747 500.0 0.48179 500.0
462 474 1 0.64144 500.0 0.61292 500.0
462 478 1 0.83751 500.0 0.81862 500.0
467 474 1 0.50492 500.0 0.49106 500.0
467 478 1 0.63125 500.0 0.60294 500.0
467 480 1 0.82927 500.0 0.81207 500.0
469 478 1 0.49049 500.0 0.49876 500.0
469 480 1 0.60963 500.0 0.58347 500.0
469 482 1 0.81432 500.0 0.80001 500.0
472 480 1 0.48077 500.0 0.52076 500.0
472 482 1 0.59755 500.0 0.61474 500.0
472 484 1 0.80922 500.0 0.7859 500.0
474 482 1 0.47139 500.0 0.52116 500.0
474 484 1 0.59363 500.0 0.57612 500.0
474 487 1 0.79961 500.0 0.85642 500.0
474 591 1 0.85257 500.0 0.83072 500.0
478 484 1 0.48501 500.0 0.40517 500.0
478 487 1 0.59849 500.0 0.61654 500.0
478 490 1 0.84934 500.0 0.84637 500.0
480 487 1 0.46382 500.0 0.63386 500.0
564 573 1 0.80433 500.0 0.88769 500.0
566 575 1 0.7134 500.0 0.74386 500.0
569 577 1 0.71216 500.0 0.74181 500.0
573 580 1 0.74558 500.0 0.73313 500.0
573 582 1 0.64179 500.0 0.88081 500.0
575 582 1 0.47211 500.0 0.53416 500.0
575 586 1 0.58165 500.0 0.69043 500.0
575 589 1 0.80829 500.0 0.86642 500.0
577 586 1 0.48038 500.0 0.55341 500.0
577 589 1 0.60794 500.0 0.64146 500.0
577 591 1 0.82914 500.0 0.82962 500.0
580 589 1 0.48322 500.0 0.5264 500.0
580 591 1 0.62648 500.0 0.60445 500.0
580 593 1 0.8413 500.0 0.83435 500.0
582 591 1 0.48047 500.0 0.45121 500.0
582 593 1 0.62999 500.0 0.5885 500.0
582 596 1 0.83532 500.0 0.81683 500.0
586 593 1 0.49081 500.0 0.50393 500.0
586 596 1 0.63307 500.0 0.66551 500.0
589 596 1 0.49528 500.0 0.51221 500.0
589 598 1 0.63895 500.0 0.69879 500.0
589 600 1 0.82798 500.0 0.86092 500.0
591 598 1 0.49819 500.0 0.52515 500.0
591 600 1 0.60895 500.0 0.63564 500.0
591 601 1 0.82633 500.0 0.84034 500.0
593 600 1 0.46087 500.0 0.47695 500.0
593 601 1 0.60364 500.0 0.62272 500.0
593 603 1 0.82134 500.0 0.83793 500.0
596 601 1 0.47961 500.0 0.47978 500.0
596 603 1 0.63077 500.0 0.61382 500.0
596 605 1 0.83057 500.0 0.81753 500.0
596 720 1 0.68611 500.0 0.87737 500.0
598 603 1 0.48876 500.0 0.48447 500.0
598 605 1 0.62017 500.0 0.587 500.0
598 607 1 0.82087 500.0 0.7719 500.0
600 605 1 0.49104 500.0 0.50587 500.0
600 607 1 0.59937 500.0 0.56245 500.0
600 608 1 0.8073 500.0 0.78692 500.0
601 607 1 0.48915 500.0 0.48423 500.0
601 608 1 0.58941 500.0 0.58564 500.0
601 610 1 0.80225 500.0 0.79039 500.0
601 720 1 0.77909 500.0 0.81318 500.0
603 608 1 0.50358 500.0 0.54412 500.0
603 610 1 0.61418 500.0 0.63367 500.0
603 614 1 0.82156 500.0 0.85038 500.0
603 720 1 0.81753 500.0 0.76853 500.0
605 610 1 0.49677 500.0 0.51737 500.0
605 614 1 0.61396 500.0 0.63241 500.0
605 616 1 0.83122 500.0 0.83575 500.0
607 614 1 0.47966 500.0 0.4843 500.0
607 616 1 0.60424 500.0 0.58384 500.0
607 618 1 0.81576 500.0 0.80261 500.0
608 616 1 0.48646 500.0 0.4973 500.0
608 618 1 0.60151 500.0 0.61343 500.0
608 620 1 0.81552 500.0 0.83613 500.0
608 705 1 0.75621 500.0 0.75032 500.0
608 710 1 0.87913 500.0 0.85199 500.0
610 618 1 0.49334 500.0 0.50105 500.0
610 620 1 0.59984 500.0 0.60266 500.0
610 626 1 0.79904 500.0 0.7905 500.0
610 697 1 0.76294 500.0 0.83385 500.0
610 705 1 0.71859 500.0 0.76762 500.0
614 620 1 0.49034 500.0 0.47757 500.0
614 626 1 0.57177 500.0 0.54717 500.0
614 628 1 0.84247 500.0 0.76243 500.0
616 626 1 0.56015 500.0 0.63709 500.0
616 628 1 0.73038 500.0 0.72788 500.0
616 695 1 0.81008 500.0 0.78538 500.0
616 697 1 0.83051 500.0 0.82772 500.0
618 628 1 0.67233 500.0 0.65206 500.0
618 630 1 0.77532 500.0 0.751 500.0
618 685 1 0.70902 500.0 0.73397 500.0
618 687 1 0.76386 500.0 0.76296 500.0
618 689 1 0.79599 500.0 0.8034 500.0
618 695 1 0.51509 500.0 0.52992 500.0
618 697 1 0.51464 500.0 0.50231 500.0
618 698 1 0.80443 500.0 0.80587 500.0
618 703 1 0.82711 500.0 0.78521 500.0
618 705 1 0.74989 500.0 0.72682 500.0
620 630 1 0.52778 500.0 0.53092 500.0
620 634 1 0.63264 500.0 0.6253 500.0
620 638 1 0.84219 500.0 0.83773 500.0
620 685 1 0.7159 500.0 0.78352 500.0
620 687 1 0.75434 500.0 0.79779 500.0
620 695 1 0.712 500.0 0.76569 500.0
620 697 1 0.62522 500.0 0.65516 500.0
626 634 1 0.48257 500.0 0.48488 500.0
626 638 1 0.60453 500.0 0.59355 500.0
626 640 1 0.82856 500.0 0.80218 500.0
626 685 1 0.83467 500.0 0.86806 500.0
628 638 1 0.49116 500.0 0.51401 500.0
628 640 1 0.62861 500.0 0.62492 500.0
628 642 1 0.8518 500.0 0.85235 500.0
628 676 1 0.85014 500.0 0.88044 500.0
628 685 1 0.65756 500.0 0.67002 500.0
628 687 1 0.85762 500.0 0.85114 500.0
630 640 1 0.5007 500.0 0.50597 500.0
630 642 1 0.65704 500.0 0.64416 500.0
630 644 1 0.86892 500.0 0.87013 500.0
630 676 1 0.70022 500.0 0.70384 500.0
630 681 1 0.87187 500.0 0.87182 500.0
630 683 1 0.87701 500.0 0.87387 500.0
630 685 1 0.59142 500.0 0.58353 500.0
630 687 1 0.71265 500.0 0.68261 500.0
634 642 1 0.51269 500.0 0.49511 500.0
634 644 1 0.66109 500.0 0.65489 500.0
634 646 1 0.84433 500.0 0.84579 500.0
638 644 1 0.50584 500.0 0.50402 500.0
638 646 1 0.61128 500.0 0.61955 500.0
638 648 1 0.82781 500.0 0.82081 500.0
640 646 1 0.47364 500.0 0.47839 500.0
640 648 1 0.5967 500.0 0.59081 500.0
640 652 1 0.82219 500.0 0.81241 500.0
640 664 1 0.81273 500.0 0.79808 500.0
640 676 1 0.81647 500.0 0.80219 500.0
642 648 1 0.49429 500.0 0.49264 500.0
642 652 1 0.64716 500.0 0.62297 500.0
642 654 1 0.85413 500.0 0.82551 500.0
642 656 1 0.84226 500.0 0.88324 500.0
644 652 1 0.48581 500.0 0.48177 500.0
644 654 1 0.63825 500.0 0.6175 500.0
644 656 1 0.71991 500.0 0.73607 500.0
646 654 1 0.48929 500.0 0.48644 500.0
646 656 1 0.46359 500.0 0.48341 500.0
646 658 1 0.68293 500.0 0.73852 500.0
646 660 1 0.85372 500.0 0.84892 500.0
646 662 1 0.81121 500.0 0.69773 500.0
646 664 1 0.88406 500.0 0.80834 500.0
648 656 1 0.38026 500.0 0.42349 500.0
648 658 1 0.47745 500.0 0.56194 500.0
648 660 1 0.71127 500.0 0.69368 500.0
648 662 1 0.80287 500.0 0.65628 500.0
648 664 1 0.85564 500.0 0.69243 500.0
652 658 1 0.65743 500.0 0.65081 500.0
656 662 1 0.66092 500.0 0.58162 500.0
656 664 1 0.85063 500.0 0.78702 500.0
658 664 1 0.71761 500.0 0.72537 500.0
660 666 1 0.64082 500.0 0.82052 500.0
664 672 1 0.78671 500.0 0.80771 500.0
664 674 1 0.69419 500.0 0.72452 500.0
664 676 1 0.75259 500.0 0.77821 500.0
666 674 1 0.49274 500.0 0.46472 500.0
666 676 1 0.60688 500.0 0.58303 500.0
666 681 1 0.8255 500.0 0.80736 500.0
669 676 1 0.48596 500.0 0.47896 500.0
669 681 1 0.60439 500.0 0.59036 500.0
669 683 1 0.81429 500.0 0.78315 500.0
672 681 1 0.49069 500.0 0.5324 500.0
672 683 1 0.60386 500.0 0.61174 500.0
672 685 1 0.82369 500.0 0.82928 500.0
674 683 1 0.47705 500.0 0.48024 500.0
674 685 1 0.60938 500.0 0.60007 500.0
674 687 1 0.82194 500.0 0.82462 500.0
676 685 1 0.48635 500.0 0.4833 500.0
676 687 1 0.62781 500.0 0.61997 500.0
676 689 1 0.84463 500.0 0.83619 500.0
681 687 1 0.48612 500.0 0.48461 500.0
681 689 1 0.63207 500.0 0.61478 500.0
681 695 1 0.84171 500.0 0.83871 500.0
683 689 1 0.48381 500.0 0.49916 500.0
683 695 1 0.63383 500.0 0.65547 500.0
683 697 1 0.82425 500.0 0.8698 500.0
685 695 1 0.50507 500.0 0.52161 500.0
685 697 1 0.63908 500.0 0.67041 500.0
685 698 1 0.84765 500.0 0.85299 500.0
687 697 1 0.47469 500.0 0.49668 500.0
687 698 1 0.61458 500.0 0.61477 500.0
687 703 1 0.82801 500.0 0.83102 500.0
689 698 1 0.47052 500.0 0.47278 500.0
689 703 1 0.59187 500.0 0.61772 500.0
689 705 1 0.82317 500.0 0.8602 500.0
695 703 1 0.50138 500.0 0.48622 500.0
695 705 1 0.64231 500.0 0.66072 500.0
697 705 1 0.52903 500.0 0.5108 500.0
697 707 1 0.74419 500.0 0.7197 500.0
698 707 1 0.56634 500.0 0.57534 500.0
698 709 1 0.7883 500.0 0.77078 500.0
703 709 1 0.54549 500.0 0.53342 500.0
703 710 1 0.74788 500.0 0.70041 500.0
705 710 1 0.5517 500.0 0.5022 500.0
705 714 1 0.76094 500.0 0.66317 500.0
707 714 1 0.69507 500.0 0.58534 500.0
707 716 1 0.85806 500.0 0.78163 500.0
709 716 1 0.6479 500.0 0.63373 500.0
709 718 1 0.75538 500.0 0.75116 500.0
710 718 1 0.50674 500.0 0.50022 500.0
710 720 1 0.62535 500.0 0.64347 500.0
710 722 1 0.84958 500.0 0.83945 500.0
714 720 1 0.46388 500.0 0.47889 500.0
714 722 1 0.61172 500.0 0.57145 500.0
714 727 1 0.85924 500.0 0.73406 500.0
716 722 1 0.50054 500.0 0.50386 500.0
716 727 1 0.6937 500.0 0.50587 500.0
718 727 1 0.53902 500.0 0.52249 500.0
718 729 1 0.7721 500.0 0.70565 500.0
720 729 1 0.58973 500.0 0.64529 500.0
720 732 1 0.74834 500.0 0.89987 500.0
722 732 1 0.49747 500.0 0.74135 500.0
727 734 1 0.66371 500.0 0.81481 500.0
727 736 1 0.77973 500.0 0.83256 500.0
727 738 1 0.61447 500.0 0.62838 500.0
727 742 1 0.6024 500.0 0.7668 500.0
729 736 1 0.79845 500.0 0.74445 500.0
729 738 1 0.75443 500.0 0.63511 500.0
729 742 1 0.77508 500.0 0.69302 500.0
732 738 1 0.51634 500.0 0.47178 500.0
732 742 1 0.58732 500.0 0.5776 500.0
732 745 1 0.81503 500.0 0.80581 500.0
734 742 1 0.49346 500.0 0.4665 500.0
734 745 1 0.6027 500.0 0.59561 500.0
734 747 1 0.80824 500.0 0.80197 500.0
736 745 1 0.48184 500.0 0.47362 500.0
736 747 1 0.59046 500.0 0.58166 500.0
736 749 1 0.81486 500.0 0.80907 500.0
738 747 1 0.45526 500.0 0.45817 500.0
738 749 1 0.58544 500.0 0.58664 500.0
738 753 1 0.80609 500.0 0.81439 500.0
742 749 1 0.50265 500.0 0.52584 500.0
742 753 1 0.61649 500.0 0.65324 500.0
742 755 1 0.82311 500.0 0.8602 500.0
745 753 1 0.51235 500.0 0.53237 500.0
745 755 1 0.6276 500.0 0.64151 500.0
745 757 1 0.83675 500.0 0.85004 500.0
745 763 1 0.85729 500.0 0.89674 500.0
747 755 1 0.50913 500.0 0.51125 500.0
747 757 1 0.62966 500.0 0.63282 500.0
747 759 1 0.82645 500.0 0.81125 500.0
749 757 1 0.46879 500.0 0.49145 500.0
749 759 1 0.58335 500.0 0.57766 500.0
749 761 1 0.79133 500.0 0.8005 500.0
749 763 1 0.79121 500.0 0.82133 500.0
753 759 1 0.44826 500.0 0.41952 500.0
753 761 1 0.54346 500.0 0.54255 500.0
753 763 1 0.46919 500.0 0.50263 500.0
755 761 1 0.4959 500.0 0.48103 500.0
755 763 1 0.52752 500.0 0.51909 500.0
757 763 1 0.73643 500.0 0.70957 500.0
27 128 1 0.8973 500.0 0.8973 00000
33 707 1 0.89198 500.0 0.89198 00000
39 716 1 0.89516 500.0 0.89516 00000
43 716 1 0.89989 500.0 0.89989 00000
48 714 1 0.85161 500.0 0.85161 00000
56 88 1 0.89304 500.0 0.89304 00000
62 90 1 0.85448 500.0 0.85448 00000
64 80 1 0.79616 500.0 0.79616 00000
66 80 1 0.87613 500.0 0.87613 00000
82 279 1 0.89659 500.0 0.89659 00000
82 281 1 0.78659 500.0 0.78659 00000
84 273 1 0.78409 500.0 0.78409 00000
90 281 1 0.87329 500.0 0.87329 00000
111 199 1 0.88869 500.0 0.88869 00000
111 201 1 0.88345 500.0 0.88345 00000
115 126 1 0.89163 500.0 0.89163 00000
136 154 1 0.89072 500.0 0.89072 00000
139 162 1 0.88354 500.0 0.88354 00000
154 386 1 0.8984 500.0 0.8984 00000
162 169 1 0.87059 500.0 0.87059 00000
181 386 1 0.89783 500.0 0.89783 00000
205 431 1 0.89372 500.0 0.89372 00000
217 452 1 0.89585 500.0 0.89585 00000
217 605 1 0.88872 500.0 0.88872 00000
217 610 1 0.88806 500.0 0.88806 00000
219 446 1 0.86475 500.0 0.86475 00000
223 446 1 0.85349 500.0 0.85349 00000
223 598 1 0.88816 500.0 0.88816 00000
223 603 1 0.86209 500.0 0.86209 00000
223 605 1 0.76543 500.0 0.76543 00000
225 448 1 0.89583 500.0 0.89583 00000
225 454 1 0.87564 500.0 0.87564 00000
225 460 1 0.86282 500.0 0.86282 00000
227 452 1 0.82945 500.0 0.82945 00000
229 452 1 0.82812 500.0 0.82812 00000
229 598 1 0.87905 500.0 0.87905 00000
231 454 1 0.83962 500.0 0.83962 00000
231 456 1 0.86567 500.0 0.86567 00000
231 472 1 0.84402 500.0 0.84402 00000
233 462 1 0.83455 500.0 0.83455 00000
235 271 1 0.81645 500.0 0.81645 00000
235 273 1 0.70861 500.0 0.70861 00000
235 275 1 0.7884 500.0 0.7884 00000
235 277 1 0.86535 500.0 0.86535 00000
237 266 1 0.71162 500.0 0.71162 00000
237 271 1 0.79248 500.0 0.79248 00000
237 273 1 0.80739 500.0 0.80739 00000
237 462 1 0.82366 500.0 0.82366 00000
237 469 1 0.89137 500.0 0.89137 00000
237 472 1 0.72524 500.0 0.72524 00000
240 266 1 0.8339 500.0 0.8339 00000
240 271 1 0.89531 500.0 0.89531 00000
240 480 1 0.89571 500.0 0.89571 00000
245 271 1 0.69435 500.0 0.69435 00000
245 273 1 0.70108 500.0 0.70108 00000
245 275 1 0.74739 500.0 0.74739 00000
249 273 1 0.58785 500.0 0.58785 00000
249 275 1 0.76611 500.0 0.76611 00000
251 259 1 0.73351 500.0 0.73351 00000
251 263 1 0.58246 500.0 0.58246 00000
251 266 1 0.5859 500.0 0.5859 00000
251 271 1 0.73239 500.0 0.73239 00000
251 480 1 0.70937 500.0 0.70937 00000
251 482 1 0.79132 500.0 0.79132 00000
253 263 1 0.69288 500.0 0.69288 00000
253 266 1 0.80488 500.0 0.80488 00000
253 271 1 0.85744 500.0 0.85744 00000
253 480 1 0.84647 500.0 0.84647 00000
255 273 1 0.8673 500.0 0.8673 00000
323 423 1 0.89143 500.0 0.89143 00000
343 410 1 0.85763 500.0 0.85763 00000
349 396 1 0.84805 500.0 0.84805 00000
354 396 1 0.88208 500.0 0.88208 00000
354 408 1 0.84953 500.0 0.84953 00000
359 406 1 0.88299 500.0 0.88299 00000
367 400 1 0.89351 500.0 0.89351 00000
369 404 1 0.87161 500.0 0.87161 00000
375 400 1 0.87269 500.0 0.87269 00000
394 404 1 0.89587 500.0 0.89587 00000
408 642 1 0.87133 500.0 0.87133 00000
417 648 1 0.87544 500.0 0.87544 00000
419 652 1 0.8728 500.0 0.8728 00000
431 446 1 0.88017 500.0 0.88017 00000
446 614 1 0.87929 500.0 0.87929 00000
462 600 1 0.82043 500.0 0.82043 00000
472 591 1 0.8556 500.0 0.8556 00000
480 490 1 0.64376 500.0 0.64376 00000
480 492 1 0.83767 500.0 0.83767 00000
482 490 1 0.52103 500.0 0.52103 00000
482 492 1 0.6848 500.0 0.6848 00000
482 582 1 0.78161 500.0 0.78161 00000
484 492 1 0.51836 500.0 0.51836 00000
484 494 1 0.84935 500.0 0.84935 00000
484 562 1 0.79008 500.0 0.79008 00000
484 564 1 0.82345 500.0 0.82345 00000
484 566 1 0.83927 500.0 0.83927 00000
487 494 1 0.76674 500.0 0.76674 00000
490 496 1 0.8722 500.0 0.8722 00000
492 499 1 0.89523 500.0 0.89523 00000
492 559 1 0.82487 500.0 0.82487 00000
492 562 1 0.73667 500.0 0.73667 00000
492 564 1 0.81809 500.0 0.81809 00000
566 582 1 0.78215 500.0 0.78215 00000
566 586 1 0.8923 500.0 0.8923 00000
569 580 1 0.7817 500.0 0.7817 00000
569 582 1 0.54944 500.0 0.54944 00000
569 586 1 0.59317 500.0 0.59317 00000
569 589 1 0.89116 500.0 0.89116 00000
569 593 1 0.88698 500.0 0.88698 00000
573 586 1 0.69475 500.0 0.69475 00000
586 598 1 0.84151 500.0 0.84151 00000
586 729 1 0.80968 500.0 0.80968 00000
586 732 1 0.89274 500.0 0.89274 00000
589 729 1 0.81919 500.0 0.81919 00000
589 732 1 0.84855 500.0 0.84855 00000
596 722 1 0.77355 500.0 0.77355 00000
596 729 1 0.7836 500.0 0.7836 00000
598 720 1 0.87088 500.0 0.87088 00000
601 714 1 0.86283 500.0 0.86283 00000
603 710 1 0.83173 500.0 0.83173 00000
603 714 1 0.73242 500.0 0.73242 00000
610 695 1 0.8897 500.0 0.8897 00000
614 697 1 0.89319 500.0 0.89319 00000
640 656 1 0.8549 500.0 0.8549 00000
660 669 1 0.85638 500.0 0.85638 00000
695 707 1 0.8994 500.0 0.8994 00000
718 732 1 0.89795 500.0 0.89795 00000
722 734 1 0.79795 500.0 0.79795 00000
722 736 1 0.81274 500.0 0.81274 00000
722 738 1 0.62586 500.0 0.62586 00000
722 742 1 0.75329 500.0 0.75329 00000
1 15 1 0.84062 00000 0.84062 500.0
13 145 1 0.89488 00000 0.89488 500.0
20 139 1 0.8986 00000 0.8986 500.0
37 703 1 0.85504 00000 0.85504 500.0
39 122 1 0.88162 00000 0.88162 500.0
39 698 1 0.89387 00000 0.89387 500.0
47 113 1 0.86505 00000 0.86505 500.0
47 115 1 0.86131 00000 0.86131 500.0
52 107 1 0.89509 00000 0.89509 500.0
54 727 1 0.83485 00000 0.83485 500.0
56 69 1 0.89982 00000 0.89982 500.0
58 749 1 0.88222 00000 0.88222 500.0
58 757 1 0.88564 00000 0.88564 500.0
60 736 1 0.88889 00000 0.88889 500.0
62 747 1 0.89093 00000 0.89093 500.0
66 747 1 0.85382 00000 0.85382 500.0
69 736 1 0.86388 00000 0.86388 500.0
75 738 1 0.88219 00000 0.88219 500.0
78 738 1 0.83875 00000 0.83875 500.0
84 235 1 0.86604 00000 0.86604 500.0
86 227 1 0.85732 00000 0.85732 500.0
86 237 1 0.84022 00000 0.84022 500.0
99 223 1 0.88028 00000 0.88028 500.0
99 229 1 0.86128 00000 0.86128 500.0
99 714 1 0.87369 00000 0.87369 500.0
99 716 1 0.88977 00000 0.88977 500.0
99 722 1 0.75758 00000 0.75758 500.0
101 221 1 0.89311 00000 0.89311 500.0
105 217 1 0.87333 00000 0.87333 500.0
105 219 1 0.88727 00000 0.88727 500.0
105 223 1 0.85136 00000 0.85136 500.0
105 714 1 0.83538 00000 0.83538 500.0
107 215 1 0.86898 00000 0.86898 500.0
107 714 1 0.86558 00000 0.86558 500.0
107 716 1 0.89242 00000 0.89242 500.0
109 213 1 0.84653 00000 0.84653 500.0
109 215 1 0.87638 00000 0.87638 500.0
111 211 1 0.85221 00000 0.85221 500.0
113 209 1 0.89158 00000 0.89158 500.0
113 213 1 0.88502 00000 0.88502 500.0
113 215 1 0.80692 00000 0.80692 500.0
145 156 1 0.89901 00000 0.89901 500.0
162 175 1 0.87176 00000 0.87176 500.0
164 390 1 0.842 00000 0.842 500.0
169 375 1 0.89193 00000 0.89193 500.0
171 335 1 0.89188 00000 0.89188 500.0
185 323 1 0.88454 00000 0.88454 500.0
185 335 1 0.80953 00000 0.80953 500.0
197 316 1 0.87785 00000 0.87785 500.0
197 321 1 0.80959 00000 0.80959 500.0
197 335 1 0.876 00000 0.876 500.0
199 316 1 0.88533 00000 0.88533 500.0
199 318 1 0.87855 00000 0.87855 500.0
205 319 1 0.85603 00000 0.85603 500.0
209 697 1 0.8962 00000 0.8962 500.0
215 431 1 0.83629 00000 0.83629 500.0
215 707 1 0.87852 00000 0.87852 500.0
217 429 1 0.87218 00000 0.87218 500.0
219 429 1 0.88838 00000 0.88838 500.0
219 442 1 0.87256 00000 0.87256 500.0
225 442 1 0.88801 00000 0.88801 500.0
227 296 1 0.88559 00000 0.88559 500.0
233 450 1 0.8345 00000 0.8345 500.0
235 255 1 0.89027 00000 0.89027 500.0
237 255 1 0.84014 00000 0.84014 500.0
245 257 1 0.65947 00000 0.65947 500.0
253 472 1 0.88947 00000 0.88947 500.0
257 273 1 0.84075 00000 0.84075 500.0
263 275 1 0.57846 00000 0.57846 500.0
263 277 1 0.74471 00000 0.74471 500.0
266 277 1 0.48493 00000 0.48493 500.0
266 279 1 0.79855 00000 0.79855 500.0
271 279 1 0.74725 00000 0.74725 500.0
314 429 1 0.88742 00000 0.88742 500.0
318 331 1 0.87921 00000 0.87921 500.0
321 421 1 0.86034 00000 0.86034 500.0
331 412 1 0.8986 00000 0.8986 500.0
335 349 1 0.85479 00000 0.85479 500.0
337 354 1 0.89052 00000 0.89052 500.0
404 652 1 0.89989 00000 0.89989 500.0
408 654 1 0.84121 00000 0.84121 500.0
410 652 1 0.89724 00000 0.89724 500.0
433 620 1 0.81749 00000 0.81749 500.0
433 626 1 0.87714 00000 0.87714 500.0
462 598 1 0.7524 00000 0.7524 500.0
469 484 1 0.89039 00000 0.89039 500.0
482 580 1 0.84668 00000 0.84668 500.0
566 577 1 0.76088 00000 0.76088 500.0
630 674 1 0.89026 00000 0.89026 500.0
630 697 1 0.8858 00000 0.8858 500.0
640 662 1 0.84637 00000 0.84637 500.0
652 660 1 0.88541 00000 0.88541 500.0
654 660 1 0.81386 00000 0.81386 500.0
654 662 1 0.87298 00000 0.87298 500.0
716 729 1 0.8194 00000 0.8194 500.0

; Side chain bonds
  1   2 1 0.352 7500
  3   4 1 0.400 5000
  7   8 1 0.315 5000
 18  19 1 0.40 2500
 25  26 1 0.40 2500
 27  28 1 0.287 7500
 29  30 1 0.363 7500
 35  36 1 0.363 7500
 43  44 1 0.325 7500
 48  49 1 0.352 5000
 52  53 1 0.363 7500
 66  67 1 0.330 5000
 67  68 1 0.360 5000
 69  70 1 0.325 7500
 73  74 1 0.400 5000
 75  76 1 0.330 5000
 76  77 1 0.380 5000
 78  79 1 0.363 7500
 80  81 1 0.400 5000
 88  89 1 0.352 5000
 90  91 1 0.325 5000
 95  96 1 0.325 7500
103 104 1 0.287 7500
105 106 1 0.363 7500
109 110 1 0.341 7500
113 114 1 0.352 7500
115 116 1 0.363 7500
119 120 1 0.40 2500
122 123 1 0.363 7500
130 131 1 0.330 7500
132 133 1 0.325 7500
141 142 1 0.336 7500
147 148 1 0.363 7500
149 150 1 0.40 2500
151 152 1 0.330 5000
152 153 1 0.360 5000
154 155 1 0.40 2500
156 157 1 0.315 5000
164 165 1 0.325 7500
169 170 1 0.352 5000
171 172 1 0.325 7500
175 176 1 0.315 5000
181 182 1 0.341 7500
183 184 1 0.400 5000
185 186 1 0.325 7500
189 190 1 0.315 5000
197 198 1 0.287 7500
201 202 1 0.352 7500
205 206 1 0.363 7500
207 208 1 0.341 7500
215 216 1 0.287 7500
219 220 1 0.400 5000
223 224 1 0.363 7500
225 226 1 0.341 7500
235 236 1 0.352 7500
237 238 1 0.330 5000
238 239 1 0.380 5000
240 241 1 0.325 5000
245 246 1 0.325 7500
255 256 1 0.287 7500
257 258 1 0.330 7500
259 260 1 0.325 7500
263 264 1 0.330 5000
264 265 1 0.360 5000
266 267 1 0.325 5000
271 272 1 0.400 5000
273 274 1 0.287 7500
275 276 1 0.363 7500
277 278 1 0.363 7500
281 282 1 0.330 5000
282 283 1 0.360 5000
284 285 1 0.352 5000
286 287 1 0.330 5000
287 288 1 0.360 5000
291 292 1 0.330 5000
292 293 1 0.380 5000
300 301 1 0.363 7500
302 303 1 0.40 2500
306 307 1 0.315 5000
316 317 1 0.287 7500
319 320 1 0.363 7500
323 324 1 0.287 7500
325 326 1 0.325 7500
329 330 1 0.363 7500
331 332 1 0.330 7500
335 336 1 0.400 5000
337 338 1 0.40 2500
339 340 1 0.336 7500
343 344 1 0.315 5000
349 350 1 0.325 5000
354 355 1 0.330 5000
355 356 1 0.380 5000
361 362 1 0.336 7500
365 366 1 0.400 5000
367 368 1 0.400 5000
373 374 1 0.352 5000
375 376 1 0.341 7500
377 378 1 0.325 5000
384 385 1 0.400 5000
386 387 1 0.400 5000
390 391 1 0.341 7500
392 393 1 0.341 7500
394 395 1 0.352 7500
396 397 1 0.325 7500
400 401 1 0.325 7500
406 407 1 0.352 5000
408 409 1 0.400 5000
412 413 1 0.325 5000
423 424 1 0.287 7500
425 426 1 0.287 7500
431 432 1 0.287 7500
433 434 1 0.325 7500
437 438 1 0.325 5000
444 445 1 0.330 7500
446 447 1 0.363 7500
452 453 1 0.40 2500
456 457 1 0.325 7500
462 463 1 0.325 5000
467 468 1 0.287 7500
469 470 1 0.330 5000
470 471 1 0.380 5000
474 475 1 0.325 7500
478 479 1 0.400 5000
480 481 1 0.400 5000
484 485 1 0.330 5000
485 486 1 0.360 5000
487 488 1 0.330 5000
488 489 1 0.380 5000
490 491 1 0.400 5000
492 493 1 0.363 7500
494 495 1 0.400 5000
496 497 1 0.330 5000
497 498 1 0.360 5000
501 502 1 0.352 7500
503 504 1 0.330 5000
504 505 1 0.360 5000
506 507 1 0.287 7500
508 509 1 0.400 5000
511 512 1 0.330 5000
512 513 1 0.380 5000
514 515 1 0.325 7500
518 519 1 0.336 7500
524 525 1 0.400 5000
526 527 1 0.352 5000
528 529 1 0.363 7500
530 531 1 0.287 7500
532 533 1 0.400 5000
536 537 1 0.400 5000
538 539 1 0.400 5000
540 541 1 0.352 7500
543 544 1 0.330 5000
544 545 1 0.380 5000
549 550 1 0.336 7500
554 555 1 0.363 7500
556 557 1 0.330 5000
557 558 1 0.380 5000
559 560 1 0.330 5000
560 561 1 0.380 5000
562 563 1 0.287 7500
564 565 1 0.287 7500
566 567 1 0.330 5000
567 568 1 0.360 5000
569 570 1 0.325 7500
573 574 1 0.341 7500
575 576 1 0.363 7500
577 578 1 0.330 5000
578 579 1 0.360 5000
580 581 1 0.400 5000
582 583 1 0.336 7500
586 587 1 0.330 5000
587 588 1 0.360 5000
591 592 1 0.363 7500
593 594 1 0.330 5000
594 595 1 0.360 5000
598 599 1 0.363 7500
605 606 1 0.40 2500
610 611 1 0.325 7500
616 617 1 0.363 7500
618 619 1 0.341 7500
620 621 1 0.315 5000
626 627 1 0.363 7500
628 629 1 0.330 7500
630 631 1 0.325 7500
634 635 1 0.325 7500
642 643 1 0.352 5000
648 649 1 0.336 7500
656 657 1 0.400 5000
658 659 1 0.352 7500
660 661 1 0.352 5000
662 663 1 0.363 7500
666 667 1 0.330 5000
667 668 1 0.380 5000
669 670 1 0.330 5000
670 671 1 0.360 5000
672 673 1 0.400 5000
676 677 1 0.325 5000
683 684 1 0.363 7500
685 686 1 0.363 7500
687 688 1 0.352 5000
689 690 1 0.315 5000
698 699 1 0.325 5000
705 706 1 0.352 5000
707 708 1 0.287 7500
710 711 1 0.325 7500
714 715 1 0.352 5000
716 717 1 0.330 7500
718 719 1 0.363 7500
722 723 1 0.325 5000
727 728 1 0.341 7500
729 730 1 0.330 5000
730 731 1 0.380 5000
732 733 1 0.287 7500
734 735 1 0.330 7500
736 737 1 0.352 7500
738 739 1 0.325 7500
742 743 1 0.330 5000
743 744 1 0.380 5000
749 750 1 0.325 7500
753 754 1 0.400 5000
755 756 1 0.400 5000
757 758 1 0.363 7500
759 760 1 0.363 7500
761 762 1 0.341 7500
763 764 1 0.363 7500

#ifdef FLEXIBLE
; Side chain bonds
  5   6 1 0.292 100000
  8   9 1 0.335 100000
  9  12 1 0.412 100000
 11  12 1 0.293 100000
  8  11 1 0.404 100000
  9  11 1 0.470 100000
 13  14 1 0.292 100000
 15  16 1 0.292 100000
 21  22 1 0.341 100000
 23  24 1 0.292 100000
 31  32 1 0.341 100000
 33  34 1 0.292 100000
 37  38 1 0.270 100000
 39  40 1 0.341 100000
 41  42 1 0.292 100000
 44  45 1 0.340 100000
 44  46 1 0.340 100000
 45  46 1 0.290 100000
 50  51 1 0.292 100000
 54  55 1 0.292 100000
 56  57 1 0.341 100000
 58  59 1 0.305 100000
 60  61 1 0.270 100000
 62  63 1 0.341 100000
 64  65 1 0.270 100000
 70  71 1 0.340 100000
 70  72 1 0.340 100000
 71  72 1 0.290 100000
 82  83 1 0.305 100000
 84  85 1 0.292 100000
 86  87 1 0.305 100000
 91  92 1 0.300 100000
 91  93 1 0.300 100000
 92  94 1 0.285 100000
 93  94 1 0.285 100000
 92  93 1 0.300 100000
 96  97 1 0.340 100000
 96  98 1 0.340 100000
 97  98 1 0.290 100000
 99 100 1 0.341 100000
101 102 1 0.305 100000
107 108 1 0.270 100000
111 112 1 0.270 100000
117 118 1 0.292 100000
124 125 1 0.270 100000
126 127 1 0.292 100000
128 129 1 0.292 100000
133 134 1 0.340 100000
133 135 1 0.340 100000
134 135 1 0.290 100000
137 138 1 0.270 100000
139 140 1 0.270 100000
142 143 1 0.320 100000
142 144 1 0.300 100000
143 144 1 0.270 100000
145 146 1 0.341 100000
157 158 1 0.335 100000
158 161 1 0.412 100000
160 161 1 0.293 100000
157 160 1 0.404 100000
158 160 1 0.470 100000
162 163 1 0.305 100000
165 166 1 0.340 100000
165 167 1 0.340 100000
166 167 1 0.290 100000
172 173 1 0.340 100000
172 174 1 0.340 100000
173 174 1 0.290 100000
176 177 1 0.335 100000
177 180 1 0.412 100000
179 180 1 0.293 100000
176 179 1 0.404 100000
177 179 1 0.470 100000
186 187 1 0.340 100000
186 188 1 0.340 100000
187 188 1 0.290 100000
190 191 1 0.335 100000
191 194 1 0.412 100000
193 194 1 0.293 100000
190 193 1 0.404 100000
191 193 1 0.470 100000
195 196 1 0.305 100000
199 200 1 0.341 100000
203 204 1 0.292 100000
209 210 1 0.292 100000
211 212 1 0.305 100000
213 214 1 0.270 100000
217 218 1 0.341 100000
221 222 1 0.305 100000
227 228 1 0.292 100000
229 230 1 0.341 100000
231 232 1 0.270 100000
233 234 1 0.292 100000
241 242 1 0.300 100000
241 243 1 0.300 100000
242 244 1 0.285 100000
243 244 1 0.285 100000
242 243 1 0.300 100000
246 247 1 0.340 100000
246 248 1 0.340 100000
247 248 1 0.290 100000
249 250 1 0.270 100000
251 252 1 0.341 100000
253 254 1 0.305 100000
260 261 1 0.340 100000
260 262 1 0.340 100000
261 262 1 0.290 100000
267 268 1 0.300 100000
267 269 1 0.300 100000
268 270 1 0.285 100000
269 270 1 0.285 100000
268 269 1 0.300 100000
279 280 1 0.305 100000
289 290 1 0.270 100000
294 295 1 0.292 100000
296 297 1 0.341 100000
298 299 1 0.341 100000
304 305 1 0.292 100000
307 308 1 0.335 100000
308 311 1 0.412 100000
310 311 1 0.293 100000
307 310 1 0.404 100000
308 310 1 0.470 100000
312 313 1 0.341 100000
314 315 1 0.292 100000
321 322 1 0.305 100000
326 327 1 0.340 100000
326 328 1 0.340 100000
327 328 1 0.290 100000
333 334 1 0.341 100000
340 341 1 0.320 100000
340 342 1 0.300 100000
341 342 1 0.270 100000
344 345 1 0.335 100000
345 348 1 0.412 100000
347 348 1 0.293 100000
344 347 1 0.404 100000
345 347 1 0.470 100000
350 351 1 0.300 100000
350 352 1 0.300 100000
351 353 1 0.285 100000
352 353 1 0.285 100000
351 352 1 0.300 100000
357 358 1 0.270 100000
359 360 1 0.305 100000
362 363 1 0.320 100000
362 364 1 0.300 100000
363 364 1 0.270 100000
369 370 1 0.270 100000
371 372 1 0.341 100000
378 379 1 0.300 100000
378 380 1 0.300 100000
379 381 1 0.285 100000
380 381 1 0.285 100000
379 380 1 0.300 100000
382 383 1 0.270 100000
388 389 1 0.305 100000
397 398 1 0.340 100000
397 399 1 0.340 100000
398 399 1 0.290 100000
401 402 1 0.340 100000
401 403 1 0.340 100000
402 403 1 0.290 100000
404 405 1 0.305 100000
410 411 1 0.270 100000
413 414 1 0.300 100000
413 415 1 0.300 100000
414 416 1 0.285 100000
415 416 1 0.285 100000
414 415 1 0.300 100000
417 418 1 0.270 100000
419 420 1 0.341 100000
421 422 1 0.270 100000
427 428 1 0.341 100000
429 430 1 0.292 100000
434 435 1 0.340 100000
434 436 1 0.340 100000
435 436 1 0.290 100000
438 439 1 0.300 100000
438 440 1 0.300 100000
439 441 1 0.285 100000
440 441 1 0.285 100000
439 440 1 0.300 100000
442 443 1 0.292 100000
448 449 1 0.292 100000
450 451 1 0.341 100000
454 455 1 0.292 100000
457 458 1 0.340 100000
457 459 1 0.340 100000
458 459 1 0.290 100000
460 461 1 0.292 100000
463 464 1 0.300 100000
463 465 1 0.300 100000
464 466 1 0.285 100000
465 466 1 0.285 100000
464 465 1 0.300 100000
472 473 1 0.292 100000
475 476 1 0.340 100000
475 477 1 0.340 100000
476 477 1 0.290 100000
482 483 1 0.270 100000
499 500 1 0.341 100000
515 516 1 0.340 100000
515 517 1 0.340 100000
516 517 1 0.290 100000
519 520 1 0.320 100000
519 521 1 0.300 100000
520 521 1 0.270 100000
522 523 1 0.292 100000
534 535 1 0.292 100000
546 547 1 0.305 100000
550 551 1 0.320 100000
550 552 1 0.300 100000
551 552 1 0.270 100000
570 571 1 0.340 100000
570 572 1 0.340 100000
571 572 1 0.290 100000
583 584 1 0.320 100000
583 585 1 0.300 100000
584 585 1 0.270 100000
589 590 1 0.270 100000
596 597 1 0.305 100000
601 602 1 0.341 100000
603 604 1 0.341 100000
608 609 1 0.305 100000
611 612 1 0.340 100000
611 613 1 0.340 100000
612 613 1 0.290 100000
614 615 1 0.305 100000
621 622 1 0.335 100000
622 625 1 0.412 100000
624 625 1 0.293 100000
621 624 1 0.404 100000
622 624 1 0.470 100000
631 632 1 0.340 100000
631 633 1 0.340 100000
632 633 1 0.290 100000
635 636 1 0.340 100000
635 637 1 0.340 100000
636 637 1 0.290 100000
638 639 1 0.341 100000
640 641 1 0.292 100000
644 645 1 0.341 100000
646 647 1 0.292 100000
649 650 1 0.320 100000
649 651 1 0.300 100000
650 651 1 0.270 100000
652 653 1 0.292 100000
654 655 1 0.341 100000
664 665 1 0.341 100000
674 675 1 0.292 100000
677 678 1 0.300 100000
677 679 1 0.300 100000
678 680 1 0.285 100000
679 680 1 0.285 100000
678 679 1 0.300 100000
681 682 1 0.341 100000
690 691 1 0.335 100000
691 694 1 0.412 100000
693 694 1 0.293 100000
690 693 1 0.404 100000
691 693 1 0.470 100000
695 696 1 0.341 100000
699 700 1 0.300 100000
699 701 1 0.300 100000
700 702 1 0.285 100000
701 702 1 0.285 100000
700 701 1 0.300 100000
703 704 1 0.292 100000
711 712 1 0.340 100000
711 713 1 0.340 100000
712 713 1 0.290 100000
720 721 1 0.341 100000
723 724 1 0.300 100000
723 725 1 0.300 100000
724 726 1 0.285 100000
725 726 1 0.285 100000
724 725 1 0.300 100000
739 740 1 0.340 100000
739 741 1 0.340 100000
740 741 1 0.290 100000
745 746 1 0.341 100000
747 748 1 0.270 100000
750 751 1 0.340 100000
750 752 1 0.340 100000
751 752 1 0.290 100000
#endif

;A not B:

3   5 1 0.33  100000  0.33  0000
149 151 1 0.33  100000  0.33  0000
484 487 1 0.310  100000  0.31  0000
487 490 1 0.310  100000  0.31  0000
490 492 1 0.33  100000  0.33  0000
532 534 1 0.33  100000  0.33  0000
534 536 1 0.310  100000  0.31  0000
536 538 1 0.310  100000  0.31  0000
538 540 1 0.310  100000  0.31  0000
540 542 1 0.33  100000  0.33  0000
727 729 1 0.310  100000  0.31  0000
729 732 1 0.33  100000  0.33  0000


;B not A:

255 257 1 0.33  0000 0.33 100000                        
257 259 1 0.310  0000 0.31 100000             
259 263 1 0.310  0000 0.31 100000                                
263 266 1 0.310  0000 0.31 100000                                
266 271 1 0.310  0000 0.31 100000                                
271 273 1 0.310  0000 0.31 100000                                
273 275 1 0.310  0000 0.31 100000                                
275 277 1 0.33  0000 0.33 100000   
553 554 1 0.33  0000 0.33 100000 
554 556 1 0.310  0000 0.31 100000 
556 559 1 0.310  0000 0.31 100000 
559 562 1 0.33  0000 0.33 100000 


[ constraints ]
; Backbone bonds
  5   7 1 0.310
  7  13 1 0.310
 13  15 1 0.310
 15  17 1 0.310
 17  18 1 0.310
 18  20 1 0.310
 20  21 1 0.310
 21  23 1 0.310
 23  25 1 0.310
 25  27 1 0.310
 27  29 1 0.310
 29  31 1 0.310
 31  33 1 0.310
 33  35 1 0.310
 35  37 1 0.310
 37  39 1 0.310
 39  41 1 0.310
 41  43 1 0.310
 43  47 1 0.310
 47  48 1 0.310
 48  50 1 0.310
 50  52 1 0.310
 52  54 1 0.310
 54  56 1 0.310
 56  58 1 0.310
 58  60 1 0.310
 60  62 1 0.310
 62  64 1 0.310
 64  66 1 0.310
 66  69 1 0.33
 69  73 1 0.33
 73  75 1 0.310
 75  78 1 0.310
 78  80 1 0.33
 82  84 1 0.33
 84  86 1 0.310
 86  88 1 0.310
 88  90 1 0.310
 90  95 1 0.310
 95  99 1 0.310
 99 101 1 0.310
101 103 1 0.310
103 105 1 0.310
105 107 1 0.310
107 109 1 0.310
109 111 1 0.310
111 113 1 0.310
113 115 1 0.310
115 117 1 0.310  0.33
117 119 1 0.310  0.33
119 121 1 0.310
121 122 1 0.310
122 124 1 0.310
124 126 1 0.310
126 128 1 0.310
128 130 1 0.310
130 132 1 0.310
132 136 1 0.310
136 137 1 0.310
137 139 1 0.310
139 141 1 0.310
141 145 1 0.310
145 147 1 0.310
147 149 1 0.310 0.33
164 168 1 0.33
168 169 1 0.310
169 171 1 0.310
171 175 1 0.310
175 181 1 0.310
181 183 1 0.310
183 185 1 0.310
185 189 1 0.310
189 195 1 0.310
195 197 1 0.310
197 199 1 0.310
199 201 1 0.310
201 203 1 0.310
203 205 1 0.310
205 207 1 0.310
207 209 1 0.310
209 211 1 0.310
211 213 1 0.310
213 215 1 0.310
215 217 1 0.310
217 219 1 0.310
219 221 1 0.310
221 223 1 0.310
223 225 1 0.310
225 227 1 0.310
227 229 1 0.310
229 231 1 0.310
231 233 1 0.310
233 235 1 0.310
235 237 1 0.310
237 240 1 0.310
240 245 1 0.310
245 249 1 0.310
249 251 1 0.310
251 253 1 0.310
253 255 1 0.33
279 281 1 0.33
281 284 1 0.310
284 286 1 0.310
286 289 1 0.310
289 291 1 0.310
291 294 1 0.310
294 296 1 0.310
296 298 1 0.310
298 300 1 0.310
300 302 1 0.310
302 304 1 0.310
304 306 1 0.310
306 312 1 0.310
312 314 1 0.310
314 316 1 0.310
316 318 1 0.310
318 319 1 0.310
319 321 1 0.310
321 323 1 0.310
323 325 1 0.310
325 329 1 0.310
329 331 1 0.310
331 333 1 0.310
333 335 1 0.310
335 337 1 0.33
361 365 1 0.33
365 367 1 0.310
367 369 1 0.310
369 371 1 0.310
371 373 1 0.310
373 375 1 0.310
375 377 1 0.310
377 382 1 0.310
382 384 1 0.33
406 408 1 0.33
408 410 1 0.310
410 412 1 0.310
412 417 1 0.310
417 419 1 0.310
419 421 1 0.310
421 423 1 0.310
423 425 1 0.310
425 427 1 0.310
427 429 1 0.310
429 431 1 0.310
431 433 1 0.310
433 437 1 0.310
437 442 1 0.310
442 444 1 0.310
444 446 1 0.310
446 448 1 0.310
448 450 1 0.310
450 452 1 0.310
452 454 1 0.310
454 456 1 0.310
456 460 1 0.310
460 462 1 0.310
462 467 1 0.310
467 469 1 0.310
469 472 1 0.310
472 474 1 0.310
474 478 1 0.310
478 480 1 0.310
480 482 1 0.310
482 484 1 0.310   0.33
575 577 1 0.33
577 580 1 0.310
580 582 1 0.310
582 586 1 0.310
586 589 1 0.310
589 591 1 0.310
591 593 1 0.310
593 596 1 0.310
596 598 1 0.310
598 600 1 0.310
600 601 1 0.310
601 603 1 0.310
603 605 1 0.310
605 607 1 0.310
607 608 1 0.310
608 610 1 0.310
610 614 1 0.310
614 616 1 0.310
616 618 1 0.310
618 620 1 0.310
620 626 1 0.310
626 628 1 0.310
628 630 1 0.310
630 634 1 0.310
634 638 1 0.310
638 640 1 0.310
640 642 1 0.310
642 644 1 0.310
644 646 1 0.310
646 648 1 0.310
648 652 1 0.310
652 654 1 0.310
654 656 1 0.33
666 669 1 0.33
669 672 1 0.310
672 674 1 0.310
674 676 1 0.310
676 681 1 0.310
681 683 1 0.310
683 685 1 0.310
685 687 1 0.310
687 689 1 0.310
689 695 1 0.310
695 697 1 0.310
697 698 1 0.310
698 703 1 0.310
703 705 1 0.310
705 707 1 0.310
707 709 1 0.310
709 710 1 0.33  0.31
710 714 1 0.33  0.31
714 716 1 0.310
716 718 1 0.310
718 720 1 0.310
720 722 1 0.310
722 727 1 0.310  0.33
732 734 1 0.33
734 736 1 0.310
736 738 1 0.310
738 742 1 0.310
742 745 1 0.310
745 747 1 0.310
747 749 1 0.310
749 753 1 0.310
753 755 1 0.310
755 757 1 0.310
757 759 1 0.33

#ifndef FLEXIBLE
; Side chain bonds
  5   6 1 0.292
  8   9 1 0.335
  9  12 1 0.412
 11  12 1 0.293
  8  11 1 0.404
  9  11 1 0.470
 13  14 1 0.292
 15  16 1 0.292
 21  22 1 0.341
 23  24 1 0.292
 31  32 1 0.341
 33  34 1 0.292
 37  38 1 0.270
 39  40 1 0.341
 41  42 1 0.292
 44  45 1 0.340
 44  46 1 0.340
 45  46 1 0.290
 50  51 1 0.292
 54  55 1 0.292
 56  57 1 0.341
 58  59 1 0.305
 60  61 1 0.270
 62  63 1 0.341
 64  65 1 0.270
 70  71 1 0.340
 70  72 1 0.340
 71  72 1 0.290
 82  83 1 0.305
 84  85 1 0.292
 86  87 1 0.305
 91  92 1 0.300
 91  93 1 0.300
 92  94 1 0.285
 93  94 1 0.285
 92  93 1 0.300
 96  97 1 0.340
 96  98 1 0.340
 97  98 1 0.290
 99 100 1 0.341
101 102 1 0.305
107 108 1 0.270
111 112 1 0.270
117 118 1 0.292
124 125 1 0.270
126 127 1 0.292
128 129 1 0.292
133 134 1 0.340
133 135 1 0.340
134 135 1 0.290
137 138 1 0.270
139 140 1 0.270
142 143 1 0.320
142 144 1 0.300
143 144 1 0.270
145 146 1 0.341
157 158 1 0.335
158 161 1 0.412
160 161 1 0.293
157 160 1 0.404
158 160 1 0.470
162 163 1 0.305
165 166 1 0.340
165 167 1 0.340
166 167 1 0.290
172 173 1 0.340
172 174 1 0.340
173 174 1 0.290
176 177 1 0.335
177 180 1 0.412
179 180 1 0.293
176 179 1 0.404
177 179 1 0.470
186 187 1 0.340
186 188 1 0.340
187 188 1 0.290
190 191 1 0.335
191 194 1 0.412
193 194 1 0.293
190 193 1 0.404
191 193 1 0.470
195 196 1 0.305
199 200 1 0.341
203 204 1 0.292
209 210 1 0.292
211 212 1 0.305
213 214 1 0.270
217 218 1 0.341
221 222 1 0.305
227 228 1 0.292
229 230 1 0.341
231 232 1 0.270
233 234 1 0.292
241 242 1 0.300
241 243 1 0.300
242 244 1 0.285
243 244 1 0.285
242 243 1 0.300
246 247 1 0.340
246 248 1 0.340
247 248 1 0.290
249 250 1 0.270
251 252 1 0.341
253 254 1 0.305
260 261 1 0.340
260 262 1 0.340
261 262 1 0.290
267 268 1 0.300
267 269 1 0.300
268 270 1 0.285
269 270 1 0.285
268 269 1 0.300
279 280 1 0.305
289 290 1 0.270
294 295 1 0.292
296 297 1 0.341
298 299 1 0.341
304 305 1 0.292
307 308 1 0.335
308 311 1 0.412
310 311 1 0.293
307 310 1 0.404
308 310 1 0.470
312 313 1 0.341
314 315 1 0.292
321 322 1 0.305
326 327 1 0.340
326 328 1 0.340
327 328 1 0.290
333 334 1 0.341
340 341 1 0.320
340 342 1 0.300
341 342 1 0.270
344 345 1 0.335
345 348 1 0.412
347 348 1 0.293
344 347 1 0.404
345 347 1 0.470
350 351 1 0.300
350 352 1 0.300
351 353 1 0.285
352 353 1 0.285
351 352 1 0.300
357 358 1 0.270
359 360 1 0.305
362 363 1 0.320
362 364 1 0.300
363 364 1 0.270
369 370 1 0.270
371 372 1 0.341
378 379 1 0.300
378 380 1 0.300
379 381 1 0.285
380 381 1 0.285
379 380 1 0.300
382 383 1 0.270
388 389 1 0.305
397 398 1 0.340
397 399 1 0.340
398 399 1 0.290
401 402 1 0.340
401 403 1 0.340
402 403 1 0.290
404 405 1 0.305
410 411 1 0.270
413 414 1 0.300
413 415 1 0.300
414 416 1 0.285
415 416 1 0.285
414 415 1 0.300
417 418 1 0.270
419 420 1 0.341
421 422 1 0.270
427 428 1 0.341
429 430 1 0.292
434 435 1 0.340
434 436 1 0.340
435 436 1 0.290
438 439 1 0.300
438 440 1 0.300
439 441 1 0.285
440 441 1 0.285
439 440 1 0.300
442 443 1 0.292
448 449 1 0.292
450 451 1 0.341
454 455 1 0.292
457 458 1 0.340
457 459 1 0.340
458 459 1 0.290
460 461 1 0.292
463 464 1 0.300
463 465 1 0.300
464 466 1 0.285
465 466 1 0.285
464 465 1 0.300
472 473 1 0.292
475 476 1 0.340
475 477 1 0.340
476 477 1 0.290
482 483 1 0.270
499 500 1 0.341
515 516 1 0.340
515 517 1 0.340
516 517 1 0.290
519 520 1 0.320
519 521 1 0.300
520 521 1 0.270
522 523 1 0.292
534 535 1 0.292
546 547 1 0.305
550 551 1 0.320
550 552 1 0.300
551 552 1 0.270
570 571 1 0.340
570 572 1 0.340
571 572 1 0.290
583 584 1 0.320
583 585 1 0.300
584 585 1 0.270
589 590 1 0.270
596 597 1 0.305
601 602 1 0.341
603 604 1 0.341
608 609 1 0.305
611 612 1 0.340
611 613 1 0.340
612 613 1 0.290
614 615 1 0.305
621 622 1 0.335
622 625 1 0.412
624 625 1 0.293
621 624 1 0.404
622 624 1 0.470
631 632 1 0.340
631 633 1 0.340
632 633 1 0.290
635 636 1 0.340
635 637 1 0.340
636 637 1 0.290
638 639 1 0.341
640 641 1 0.292
644 645 1 0.341
646 647 1 0.292
649 650 1 0.320
649 651 1 0.300
650 651 1 0.270
652 653 1 0.292
654 655 1 0.341
664 665 1 0.341
674 675 1 0.292
677 678 1 0.300
677 679 1 0.300
678 680 1 0.285
679 680 1 0.285
678 679 1 0.300
681 682 1 0.341
690 691 1 0.335
691 694 1 0.412
693 694 1 0.293
690 693 1 0.404
691 693 1 0.470
695 696 1 0.341
699 700 1 0.300
699 701 1 0.300
700 702 1 0.285
701 702 1 0.285
700 701 1 0.300
703 704 1 0.292
711 712 1 0.340
711 713 1 0.340
712 713 1 0.290
720 721 1 0.341
723 724 1 0.300
723 725 1 0.300
724 726 1 0.285
725 726 1 0.285
724 725 1 0.300
739 740 1 0.340
739 741 1 0.340
740 741 1 0.290
745 746 1 0.341
747 748 1 0.270
750 751 1 0.340
750 752 1 0.340
751 752 1 0.290
#endif

[ angles ]
; BBB angles
  1   3   5  2 127 20   100 20
  3   5   7  2 127 20 100 20
  5   7  13 2 96 700 100 20
  7  13  15 2 96 700
 13  15  17 2 96 700
 15  17  18 2 96 700
 17  18  20 2 96 700
 18  20  21 2 96 700
 20  21  23 2 96 700
 21  23  25 2 96 700
 23  25  27 2 96 700
 25  27  29 2 96 700
 27  29  31 2 96 700
 29  31  33 2 96 700
 31  33  35 2 96 700
 33  35  37 2 96 700
 35  37  39 2 96 700
 37  39  41 2 96 700
 39  41  43 2 96 700
 41  43  47 2 96 700
 43  47  48 2 96 700
 47  48  50 2 96 700
 48  50  52 2 96 700
 50  52  54 2 96 700
 52  54  56 2 96 700
 54  56  58 2 96 700
 56  58  60 2 96 700
 58  60  62 2 96 700
 60  62  64 2 96 700
 62  64  66 2 96 700
 64  66  69  2 127 20
 66  69  73  2 127 20
 69  73  75  2 127 20
 73  75  78 2 96 700
 75  78  80  2 127 20
 78  80  82  2 127 20
 80  82  84  2 127 20
 82  84  86  2 130 20  127 20
 84  86  88 2 96 700
 86  88  90 2 96 700
 88  90  95 2 96 700
 90  95  99 2 96 700
 95  99 101 2 96 700
 99 101 103 2 96 700
101 103 105 2 96 700
103 105 107 2 96 700
105 107 109 2 96 700
107 109 111 2 96 700
109 111 113 2 96 700
111 113 115 2 96 700
113 115 117 2 96 700  100 20
115 117 119 2 96 700 100 20
117 119 121 2 96 700 100 20
119 121 122 2 96 700
121 122 124 2 96 700
122 124 126 2 96 700
124 126 128 2 96 700
126 128 130 2 98 100
128 130 132  2 98 100
130 132 136 2 98 100
132 136 137 2 96 700
136 137 139 2 96 700
137 139 141 2 96 700
139 141 145 2 96 700
141 145 147 2 96 700
145 147 149 2 96 700 100 20
147 149 151  2 100 20
149 151 154  2 100 20
151 154 156  2 100 20
154 156 162  2 127 20
156 162 164  2 127 20
162 164 168  2 127 20
164 168 169  2 130 20
168 169 171 2 96 700
169 171 175 2 96 700
171 175 181 2 96 700
175 181 183 2 96 700
181 183 185 2 96 700
183 185 189 2 96 700
185 189 195 2 96 700
189 195 197 2 96 700
195 197 199 2 96 700
197 199 201 2 96 700
199 201 203 2 96 700
201 203 205 2 96 700
203 205 207 2 96 700
205 207 209 2 96 700
207 209 211 2 96 700
209 211 213 2 96 700
211 213 215 2 96 700
213 215 217 2 96 700
215 217 219 2 96 700
217 219 221 2 96 700
219 221 223 2 96 700
221 223 225 2 96 700
223 225 227 2 96 700
225 227 229 2 96 700
227 229 231 2 96 700
229 231 233 2 96 700
231 233 235 2 96 700
233 235 237 2 96 700
235 237 240 2 96 700
237 240 245 2 96 700
240 245 249 2 96 700
245 249 251 2 96 700
249 251 253 2 96 700
251 253 255  2 130 20  127 20
253 255 257  2 130 20 127 20
255 257 259  2 130 20 98 100
257 259 263  2 100 20 98 100
259 263 266  2 100 20 96 700
263 266 271  2 100 20 96 700
266 271 273  2 100 20 96 700
271 273 275  2 127 20 96 700
273 275 277  2 127 20
275 277 279  2 127 20
277 279 281  2 127 20
279 281 284  2 127 20
281 284 286 2 96 700
284 286 289 2 96 700
286 289 291 2 96 700
289 291 294 2 96 700
291 294 296 2 96 700
294 296 298 2 96 700
296 298 300 2 96 700
298 300 302 2 96 700
300 302 304 2 96 700
302 304 306 2 96 700
304 306 312 2 96 700
306 312 314 2 96 700
312 314 316 2 96 700
314 316 318 2 96 700
316 318 319 2 96 700
318 319 321 2 96 700
319 321 323 2 96 700
321 323 325 2 96 700
323 325 329 2 96 700
325 329 331 2 98 100
329 331 333  2 98 100
331 333 335 2 98 100
333 335 337  2 100 20
335 337 339  2 100 20
337 339 343  2 100 20
339 343 349  2 100 20
343 349 354  2 100 20
349 354 357  2 100 20
354 357 359  2 127 20
357 359 361  2 127 20
359 361 365  2 127 20
361 365 367  2 130 20
365 367 369 2 96 700
367 369 371 2 96 700
369 371 373 2 96 700
371 373 375 2 96 700
373 375 377 2 96 700
375 377 382 2 96 700
377 382 384  2 127 20
382 384 386  2 100 20
384 386 388  2 100 20
386 388 390  2 100 20
388 390 392  2 100 20
390 392 394  2 127 20
392 394 396  2 127 20
394 396 400  2 127 20
396 400 404  2 127 20
400 404 406  2 127 20
404 406 408  2 127 20
406 408 410  2 127 20
408 410 412 2 96 700
410 412 417 2 96 700
412 417 419 2 96 700
417 419 421 2 96 700
419 421 423 2 96 700
421 423 425 2 96 700
423 425 427 2 96 700
425 427 429 2 96 700
427 429 431 2 96 700
429 431 433 2 96 700
431 433 437 2 96 700
433 437 442 2 96 700
437 442 444 2 98 100
442 444 446  2 98 100
444 446 448 2 98 100
446 448 450 2 96 700
448 450 452 2 96 700
450 452 454 2 96 700
452 454 456 2 96 700
454 456 460 2 96 700
456 460 462 2 96 700
460 462 467 2 96 700
462 467 469 2 96 700
467 469 472 2 96 700
469 472 474 2 96 700
472 474 478 2 96 700
474 478 480 2 96 700
478 480 482 2 96 700
480 482 484 2 96 700  130 20
482 484 487 2 96 700  127 20
484 487 490 2 96 700 127 20
487 490 492  2 130 20 127 20
490 492 494  2 127 20
492 494 496  2 127 20
494 496 499  2 127 20
496 499 501  2 127 20
499 501 503  2 127 20
501 503 506  2 127 20
503 506 508  2 127 20
506 508 510  2 127 20
508 510 511  2 127 20
510 511 514  2 130 20 127 20
511 514 518  2 127 20
514 518 522  2 127 20
518 522 524  2 127 20
522 524 526  2 127 20
524 526 528  2 127 20
526 528 530  2 127 20
528 530 532  2 127 20
530 532 534  2 127 20
532 534 536  2 130 20 127 20
534 536 538 2 96 700 127 20
536 538 540 2 96 700 127 20
538 540 542  2 127 20
540 542 543  2 127 20
542 543 546  2 127 20
543 546 548  2 127 20
546 548 549  2 127 20 100 20
548 549 553  2 127 20 100 20
549 553 554  2 127 20 100 20
553 554 556  2 127 20 100 20
554 556 559  2 127 20 96 700 
556 559 562  2 127 20 130 20 
559 562 564  2 127 20
562 564 566  2 127 20
564 566 569  2 127 20
566 569 573  2 127 20
569 573 575  2 127 20
573 575 577  2 127 20 130 20
575 577 580  2 130 20
577 580 582 2 96 700
580 582 586 2 96 700
582 586 589 2 96 700
586 589 591 2 96 700
589 591 593 2 96 700
591 593 596 2 96 700
593 596 598 2 96 700
596 598 600 2 96 700
598 600 601 2 96 700
600 601 603 2 96 700
601 603 605 2 96 700
603 605 607 2 96 700
605 607 608 2 96 700
607 608 610 2 96 700
608 610 614 2 96 700
610 614 616 2 96 700
614 616 618 2 96 700
616 618 620 2 96 700
618 620 626 2 96 700
620 626 628 2 98 100
626 628 630  2 98 100
628 630 634 2 98 100
630 634 638 2 96 700
634 638 640 2 96 700
638 640 642 2 96 700
640 642 644 2 96 700
642 644 646 2 96 700
644 646 648 2 96 700
646 648 652 2 96 700
648 652 654 2 96 700
652 654 656  2 130 20
654 656 658  2 100 20 130 20
656 658 660  2 100 20 130 20
658 660 662  2 100 20 127 20
660 662 664  2 100 20 127 20
662 664 666  2 127 20
664 666 669  2 127 20
666 669 672  2 127 20
669 672 674 2 96 700
672 674 676 2 96 700
674 676 681 2 96 700
676 681 683 2 96 700
681 683 685 2 96 700
683 685 687 2 96 700
685 687 689 2 96 700
687 689 695 2 96 700
689 695 697 2 96 700
695 697 698 2 96 700
697 698 703 2 96 700
698 703 705 2 96 700
703 705 707 2 96 700
705 707 709 2 96 700
707 709 710  2 100 20  96 700
709 710 714  2 100 20 96 700
710 714 716  2 100 20 98 100
714 716 718  2 98 100
716 718 720 2 98 100
718 720 722 2 96 700
720 722 727 2 96 700  127 20
722 727 729 2 96 700 127 20
727 729 732  2 130 20 127 20
729 732 734  2 130 20 127 20
732 734 736  2 98 100
734 736 738 2 98 100
736 738 742 2 96 700
738 742 745 2 96 700
742 745 747 2 96 700
745 747 749 2 96 700
747 749 753 2 96 700
749 753 755 2 96 700
753 755 757 2 96 700
755 757 759  2 100 20
757 759 761  2 100 20
759 761 763  2 100 20

; BBS angles regular martini
  1   3   4 2 100 25
  3   5   6 2 100 25
  5   7   8 2 100 25
  7  13  14 2 100 25
 13  15  16 2 100 25
 17  18  19 2 100 25
 20  21  22 2 100 25
 21  23  24 2 100 25
 23  25  26 2 100 25
 25  27  28 2 100 25
 27  29  30 2 100 25
 29  31  32 2 100 25
 31  33  34 2 100 25
 33  35  36 2 100 25
 35  37  38 2 100 25
 37  39  40 2 100 25
 39  41  42 2 100 25
 41  43  44 2 100 25
 47  48  49 2 100 25
 48  50  51 2 100 25
 50  52  53 2 100 25
 52  54  55 2 100 25
 54  56  57 2 100 25
 56  58  59 2 100 25
 58  60  61 2 100 25
 60  62  63 2 100 25
 62  64  65 2 100 25
 64  66  67 2 100 25
 66  69  70 2 100 25
 69  73  74 2 100 25
 73  75  76 2 100 25
 75  78  79 2 100 25
 78  80  81 2 100 25
 80  82  83 2 100 25
 82  84  85 2 100 25
 84  86  87 2 100 25
 86  88  89 2 100 25
 88  90  91 2 100 25
 90  95  96 2 100 25
 95  99 100 2 100 25
 99 101 102 2 100 25
101 103 104 2 100 25
103 105 106 2 100 25
105 107 108 2 100 25
107 109 110 2 100 25
109 111 112 2 100 25
111 113 114 2 100 25
113 115 116 2 100 25
115 117 118 2 100 25
117 119 120 2 100 25
121 122 123 2 100 25
122 124 125 2 100 25
124 126 127 2 100 25
126 128 129 2 100 25
128 130 131 2 100 25
130 132 133 2 100 25
136 137 138 2 100 25
137 139 140 2 100 25
139 141 142 2 100 25
141 145 146 2 100 25
145 147 148 2 100 25
147 149 150 2 100 25
149 151 152 2 100 25
151 154 155 2 100 25
154 156 157 2 100 25
156 162 163 2 100 25
162 164 165 2 100 25
168 169 170 2 100 25
169 171 172 2 100 25
171 175 176 2 100 25
175 181 182 2 100 25
181 183 184 2 100 25
183 185 186 2 100 25
185 189 190 2 100 25
189 195 196 2 100 25
195 197 198 2 100 25
197 199 200 2 100 25
199 201 202 2 100 25
201 203 204 2 100 25
203 205 206 2 100 25
205 207 208 2 100 25
207 209 210 2 100 25
209 211 212 2 100 25
211 213 214 2 100 25
213 215 216 2 100 25
215 217 218 2 100 25
217 219 220 2 100 25
219 221 222 2 100 25
221 223 224 2 100 25
223 225 226 2 100 25
225 227 228 2 100 25
227 229 230 2 100 25
229 231 232 2 100 25
231 233 234 2 100 25
233 235 236 2 100 25
235 237 238 2 100 25
237 240 241 2 100 25
240 245 246 2 100 25
245 249 250 2 100 25
249 251 252 2 100 25
251 253 254 2 100 25
253 255 256 2 100 25
255 257 258 2 100 25
257 259 260 2 100 25
259 263 264 2 100 25
263 266 267 2 100 25
266 271 272 2 100 25
271 273 274 2 100 25
273 275 276 2 100 25
275 277 278 2 100 25
277 279 280 2 100 25
279 281 282 2 100 25
281 284 285 2 100 25
284 286 287 2 100 25
286 289 290 2 100 25
289 291 292 2 100 25
291 294 295 2 100 25
294 296 297 2 100 25
296 298 299 2 100 25
298 300 301 2 100 25
300 302 303 2 100 25
302 304 305 2 100 25
304 306 307 2 100 25
306 312 313 2 100 25
312 314 315 2 100 25
314 316 317 2 100 25
318 319 320 2 100 25
319 321 322 2 100 25
321 323 324 2 100 25
323 325 326 2 100 25
325 329 330 2 100 25
329 331 332 2 100 25
331 333 334 2 100 25
333 335 336 2 100 25
335 337 338 2 100 25
337 339 340 2 100 25
339 343 344 2 100 25
343 349 350 2 100 25
349 354 355 2 100 25
354 357 358 2 100 25
357 359 360 2 100 25
359 361 362 2 100 25
361 365 366 2 100 25
365 367 368 2 100 25
367 369 370 2 100 25
369 371 372 2 100 25
371 373 374 2 100 25
373 375 376 2 100 25
375 377 378 2 100 25
377 382 383 2 100 25
382 384 385 2 100 25
384 386 387 2 100 25
386 388 389 2 100 25
388 390 391 2 100 25
390 392 393 2 100 25
392 394 395 2 100 25
394 396 397 2 100 25
396 400 401 2 100 25
400 404 405 2 100 25
404 406 407 2 100 25
406 408 409 2 100 25
408 410 411 2 100 25
410 412 413 2 100 25
412 417 418 2 100 25
417 419 420 2 100 25
419 421 422 2 100 25
421 423 424 2 100 25
423 425 426 2 100 25
425 427 428 2 100 25
427 429 430 2 100 25
429 431 432 2 100 25
431 433 434 2 100 25
433 437 438 2 100 25
437 442 443 2 100 25
442 444 445 2 100 25
444 446 447 2 100 25
446 448 449 2 100 25
448 450 451 2 100 25
450 452 453 2 100 25
452 454 455 2 100 25
454 456 457 2 100 25
456 460 461 2 100 25
460 462 463 2 100 25
462 467 468 2 100 25
467 469 470 2 100 25
469 472 473 2 100 25
472 474 475 2 100 25
474 478 479 2 100 25
478 480 481 2 100 25
480 482 483 2 100 25
482 484 485 2 100 25
484 487 488 2 100 25
487 490 491 2 100 25
490 492 493 2 100 25
492 494 495 2 100 25
494 496 497 2 100 25
496 499 500 2 100 25
499 501 502 2 100 25
501 503 504 2 100 25
503 506 507 2 100 25
506 508 509 2 100 25
510 511 512 2 100 25
511 514 515 2 100 25
514 518 519 2 100 25
518 522 523 2 100 25
522 524 525 2 100 25
524 526 527 2 100 25
526 528 529 2 100 25
528 530 531 2 100 25
530 532 533 2 100 25
532 534 535 2 100 25
534 536 537 2 100 25
536 538 539 2 100 25
538 540 541 2 100 25
542 543 544 2 100 25
543 546 547 2 100 25
548 549 550 2 100 25
553 554 555 2 100 25
554 556 557 2 100 25
556 559 560 2 100 25
559 562 563 2 100 25
562 564 565 2 100 25
564 566 567 2 100 25
566 569 570 2 100 25
569 573 574 2 100 25
573 575 576 2 100 25
575 577 578 2 100 25
577 580 581 2 100 25
580 582 583 2 100 25
582 586 587 2 100 25
586 589 590 2 100 25
589 591 592 2 100 25
591 593 594 2 100 25
593 596 597 2 100 25
596 598 599 2 100 25
600 601 602 2 100 25
601 603 604 2 100 25
603 605 606 2 100 25
607 608 609 2 100 25
608 610 611 2 100 25
610 614 615 2 100 25
614 616 617 2 100 25
616 618 619 2 100 25
618 620 621 2 100 25
620 626 627 2 100 25
626 628 629 2 100 25
628 630 631 2 100 25
630 634 635 2 100 25
634 638 639 2 100 25
638 640 641 2 100 25
640 642 643 2 100 25
642 644 645 2 100 25
644 646 647 2 100 25
646 648 649 2 100 25
648 652 653 2 100 25
652 654 655 2 100 25
654 656 657 2 100 25
656 658 659 2 100 25
658 660 661 2 100 25
660 662 663 2 100 25
662 664 665 2 100 25
664 666 667 2 100 25
666 669 670 2 100 25
669 672 673 2 100 25
672 674 675 2 100 25
674 676 677 2 100 25
676 681 682 2 100 25
681 683 684 2 100 25
683 685 686 2 100 25
685 687 688 2 100 25
687 689 690 2 100 25
689 695 696 2 100 25
697 698 699 2 100 25
698 703 704 2 100 25
703 705 706 2 100 25
705 707 708 2 100 25
709 710 711 2 100 25
710 714 715 2 100 25
714 716 717 2 100 25
716 718 719 2 100 25
718 720 721 2 100 25
720 722 723 2 100 25
722 727 728 2 100 25
727 729 730 2 100 25
729 732 733 2 100 25
732 734 735 2 100 25
734 736 737 2 100 25
736 738 739 2 100 25
738 742 743 2 100 25
742 745 746 2 100 25
745 747 748 2 100 25
747 749 750 2 100 25
749 753 754 2 100 25
753 755 756 2 100 25
755 757 758 2 100 25
757 759 760 2 100 25
759 761 762 2 100 25
761 763 764 2 100 25

; First SBB regular martini
  2   1   3 2 100 25

; Side chain angles
  7   8   9 2 120.000 60.0
  7   8  11 2 130.000 60.0
 43  44  45 2 120.000 50.0
 43  44  46 2 120.000 50.0
 66  67  68 2 180.000 25.0
 69  70  71 2 120.000 50.0
 69  70  72 2 120.000 50.0
 75  76  77 2 180.000 25.0
 90  91  92 2 120.000 60.0
 90  91  93 2 120.000 60.0
 95  96  97 2 120.000 50.0
 95  96  98 2 120.000 50.0
132 133 134 2 120.000 50.0
132 133 135 2 120.000 50.0
141 142 143 2 120.000 50.0
141 142 144 2 120.000 50.0
151 152 153 2 180.000 25.0
156 157 158 2 120.000 60.0
156 157 160 2 130.000 60.0
164 165 166 2 120.000 50.0
164 165 167 2 120.000 50.0
171 172 173 2 120.000 50.0
171 172 174 2 120.000 50.0
175 176 177 2 120.000 60.0
175 176 179 2 130.000 60.0
185 186 187 2 120.000 50.0
185 186 188 2 120.000 50.0
189 190 191 2 120.000 60.0
189 190 193 2 130.000 60.0
237 238 239 2 180.000 25.0
240 241 242 2 120.000 60.0
240 241 243 2 120.000 60.0
245 246 247 2 120.000 50.0
245 246 248 2 120.000 50.0
259 260 261 2 120.000 50.0
259 260 262 2 120.000 50.0
263 264 265 2 180.000 25.0
266 267 268 2 120.000 60.0
266 267 269 2 120.000 60.0
281 282 283 2 180.000 25.0
286 287 288 2 180.000 25.0
291 292 293 2 180.000 25.0
306 307 308 2 120.000 60.0
306 307 310 2 130.000 60.0
325 326 327 2 120.000 50.0
325 326 328 2 120.000 50.0
339 340 341 2 120.000 50.0
339 340 342 2 120.000 50.0
343 344 345 2 120.000 60.0
343 344 347 2 130.000 60.0
349 350 351 2 120.000 60.0
349 350 352 2 120.000 60.0
354 355 356 2 180.000 25.0
361 362 363 2 120.000 50.0
361 362 364 2 120.000 50.0
377 378 379 2 120.000 60.0
377 378 380 2 120.000 60.0
396 397 398 2 120.000 50.0
396 397 399 2 120.000 50.0
400 401 402 2 120.000 50.0
400 401 403 2 120.000 50.0
412 413 414 2 120.000 60.0
412 413 415 2 120.000 60.0
433 434 435 2 120.000 50.0
433 434 436 2 120.000 50.0
437 438 439 2 120.000 60.0
437 438 440 2 120.000 60.0
456 457 458 2 120.000 50.0
456 457 459 2 120.000 50.0
462 463 464 2 120.000 60.0
462 463 465 2 120.000 60.0
469 470 471 2 180.000 25.0
474 475 476 2 120.000 50.0
474 475 477 2 120.000 50.0
484 485 486 2 180.000 25.0
487 488 489 2 180.000 25.0
496 497 498 2 180.000 25.0
503 504 505 2 180.000 25.0
511 512 513 2 180.000 25.0
514 515 516 2 120.000 50.0
514 515 517 2 120.000 50.0
518 519 520 2 120.000 50.0
518 519 521 2 120.000 50.0
543 544 545 2 180.000 25.0
549 550 551 2 120.000 50.0
549 550 552 2 120.000 50.0
556 557 558 2 180.000 25.0
559 560 561 2 180.000 25.0
566 567 568 2 180.000 25.0
569 570 571 2 120.000 50.0
569 570 572 2 120.000 50.0
577 578 579 2 180.000 25.0
582 583 584 2 120.000 50.0
582 583 585 2 120.000 50.0
586 587 588 2 180.000 25.0
593 594 595 2 180.000 25.0
610 611 612 2 120.000 50.0
610 611 613 2 120.000 50.0
620 621 622 2 120.000 60.0
620 621 624 2 130.000 60.0
630 631 632 2 120.000 50.0
630 631 633 2 120.000 50.0
634 635 636 2 120.000 50.0
634 635 637 2 120.000 50.0
648 649 650 2 120.000 50.0
648 649 651 2 120.000 50.0
666 667 668 2 180.000 25.0
669 670 671 2 180.000 25.0
676 677 678 2 120.000 60.0
676 677 679 2 120.000 60.0
689 690 691 2 120.000 60.0
689 690 693 2 130.000 60.0
698 699 700 2 120.000 60.0
698 699 701 2 120.000 60.0
710 711 712 2 120.000 50.0
710 711 713 2 120.000 50.0
722 723 724 2 120.000 60.0
722 723 725 2 120.000 60.0
729 730 731 2 180.000 25.0
738 739 740 2 120.000 50.0
738 739 741 2 120.000 50.0
742 743 744 2 180.000 25.0
749 750 751 2 120.000 50.0
749 750 752 2 120.000 50.0

[ dihedrals ]
  5   7  13  15 1 -120 400 1  -120 00 1
  7  13  15  17 1 -120 400 1
 13  15  17  18 1 -120 400 1
 15  17  18  20 1 -120 400 1
 17  18  20  21 1 -120 400 1
 18  20  21  23 1 -120 400 1
 20  21  23  25 1 -120 400 1
 21  23  25  27 1 -120 400 1
 23  25  27  29 1 -120 400 1
 25  27  29  31 1 -120 400 1
 27  29  31  33 1 -120 400 1
 29  31  33  35 1 -120 400 1
 31  33  35  37 1 -120 400 1
 33  35  37  39 1 -120 400 1
 35  37  39  41 1 -120 400 1
 37  39  41  43 1 -120 400 1
 39  41  43  47 1 -120 400 1
 41  43  47  48 1 -120 400 1
 43  47  48  50 1 -120 400 1
 47  48  50  52 1 -120 400 1
 48  50  52  54 1 -120 400 1
 50  52  54  56 1 -120 400 1
 52  54  56  58 1 -120 400 1
 54  56  58  60 1 -120 400 1
 56  58  60  62 1 -120 400 1
 58  60  62  64 1 -120 400 1
 60  62  64  66 1 -120 400 1
 84  86  88  90 1 -120 400 1
 86  88  90  95 1 -120 400 1
 88  90  95  99 1 -120 400 1
 90  95  99 101 1 -120 400 1
 95  99 101 103 1 -120 400 1
 99 101 103 105 1 -120 400 1
101 103 105 107 1 -120 400 1
103 105 107 109 1 -120 400 1
105 107 109 111 1 -120 400 1
107 109 111 113 1 -120 400 1
109 111 113 115 1 -120 400 1
111 113 115 117 1 -120 400 1  -120 00 1
113 115 117 119 1 -120 400 1  -120 00 1
115 117 119 121 1 -120 400 1  -120 00 1
117 119 121 122 1 -120 400 1  -120 00 1
119 121 122 124 1 -120 400 1
121 122 124 126 1 -120 400 1
122 124 126 128 1 -120 400 1
124 126 128 130 1 -120 400 1
126 128 130 132 1 -120 400 1
128 130 132 136 1 -120 400 1
130 132 136 137 1 -120 400 1
132 136 137 139 1 -120 400 1
136 137 139 141 1 -120 400 1
137 139 141 145 1 -120 400 1
139 141 145 147 1 -120 400 1
141 145 147 149 1 -120 400 1  -120 00 1
168 169 171 175 1 -120 400 1
169 171 175 181 1 -120 400 1
171 175 181 183 1 -120 400 1
175 181 183 185 1 -120 400 1
181 183 185 189 1 -120 400 1
183 185 189 195 1 -120 400 1
185 189 195 197 1 -120 400 1
189 195 197 199 1 -120 400 1
195 197 199 201 1 -120 400 1
197 199 201 203 1 -120 400 1
199 201 203 205 1 -120 400 1
201 203 205 207 1 -120 400 1
203 205 207 209 1 -120 400 1
205 207 209 211 1 -120 400 1
207 209 211 213 1 -120 400 1
209 211 213 215 1 -120 400 1
211 213 215 217 1 -120 400 1
213 215 217 219 1 -120 400 1
215 217 219 221 1 -120 400 1
217 219 221 223 1 -120 400 1
219 221 223 225 1 -120 400 1
221 223 225 227 1 -120 400 1
223 225 227 229 1 -120 400 1
225 227 229 231 1 -120 400 1
227 229 231 233 1 -120 400 1
229 231 233 235 1 -120 400 1
231 233 235 237 1 -120 400 1
233 235 237 240 1 -120 400 1
235 237 240 245 1 -120 400 1
237 240 245 249 1 -120 400 1
240 245 249 251 1 -120 400 1
245 249 251 253 1 -120 400 1
257 259 263 266 1 -120  00  1  -120 400 1
259 263 266 271 1 -120  00  1  -120 400 1
263 266 271 273 1 -120  00  1  -120 400 1
266 271 273 275 1 -120  00  1  -120 400 1
281 284 286 289 1 -120 400 1
284 286 289 291 1 -120 400 1
286 289 291 294 1 -120 400 1
289 291 294 296 1 -120 400 1
291 294 296 298 1 -120 400 1
294 296 298 300 1 -120 400 1
296 298 300 302 1 -120 400 1
298 300 302 304 1 -120 400 1
300 302 304 306 1 -120 400 1
302 304 306 312 1 -120 400 1
304 306 312 314 1 -120 400 1
306 312 314 316 1 -120 400 1
312 314 316 318 1 -120 400 1
314 316 318 319 1 -120 400 1
316 318 319 321 1 -120 400 1
318 319 321 323 1 -120 400 1
319 321 323 325 1 -120 400 1
321 323 325 329 1 -120 400 1
323 325 329 331 1 -120 400 1
325 329 331 333 1 -120 400 1
329 331 333 335 1 -120 400 1
365 367 369 371 1 -120 400 1
367 369 371 373 1 -120 400 1
369 371 373 375 1 -120 400 1
371 373 375 377 1 -120 400 1
373 375 377 382 1 -120 400 1
408 410 412 417 1 -120 400 1
410 412 417 419 1 -120 400 1
412 417 419 421 1 -120 400 1
417 419 421 423 1 -120 400 1
419 421 423 425 1 -120 400 1
421 423 425 427 1 -120 400 1
423 425 427 429 1 -120 400 1
425 427 429 431 1 -120 400 1
427 429 431 433 1 -120 400 1
429 431 433 437 1 -120 400 1
431 433 437 442 1 -120 400 1
433 437 442 444 1 -120 400 1
437 442 444 446 1 -120 400 1
442 444 446 448 1 -120 400 1
444 446 448 450 1 -120 400 1
446 448 450 452 1 -120 400 1
448 450 452 454 1 -120 400 1
450 452 454 456 1 -120 400 1
452 454 456 460 1 -120 400 1
454 456 460 462 1 -120 400 1
456 460 462 467 1 -120 400 1
460 462 467 469 1 -120 400 1
462 467 469 472 1 -120 400 1
467 469 472 474 1 -120 400 1
469 472 474 478 1 -120 400 1
472 474 478 480 1 -120 400 1
474 478 480 482 1 -120 400 1
478 480 482 484 1 -120 400 1  -120 00 1
480 482 484 487 1 -120 400 1  -120 00 1
482 484 487 490 1 -120 400 1  -120 00 1
534 536 538 540 1 -120 400 1  -120 00 1
577 580 582 586 1 -120 400 1
580 582 586 589 1 -120 400 1
582 586 589 591 1 -120 400 1
586 589 591 593 1 -120 400 1
589 591 593 596 1 -120 400 1
591 593 596 598 1 -120 400 1
593 596 598 600 1 -120 400 1
596 598 600 601 1 -120 400 1
598 600 601 603 1 -120 400 1
600 601 603 605 1 -120 400 1
601 603 605 607 1 -120 400 1
603 605 607 608 1 -120 400 1
605 607 608 610 1 -120 400 1
607 608 610 614 1 -120 400 1
608 610 614 616 1 -120 400 1
610 614 616 618 1 -120 400 1
614 616 618 620 1 -120 400 1
616 618 620 626 1 -120 400 1
618 620 626 628 1 -120 400 1
620 626 628 630 1 -120 400 1
626 628 630 634 1 -120 400 1
628 630 634 638 1 -120 400 1
630 634 638 640 1 -120 400 1
634 638 640 642 1 -120 400 1
638 640 642 644 1 -120 400 1
640 642 644 646 1 -120 400 1
642 644 646 648 1 -120 400 1
644 646 648 652 1 -120 400 1
646 648 652 654 1 -120 400 1
669 672 674 676 1 -120 400 1
672 674 676 681 1 -120 400 1
674 676 681 683 1 -120 400 1
676 681 683 685 1 -120 400 1
681 683 685 687 1 -120 400 1
683 685 687 689 1 -120 400 1
685 687 689 695 1 -120 400 1
687 689 695 697 1 -120 400 1
689 695 697 698 1 -120 400 1
695 697 698 703 1 -120 400 1
697 698 703 705 1 -120 400 1
698 703 705 707 1 -120 400 1
703 705 707 709 1 -120 400 1
705 707 709 710 1 -120  00  1 -120 400 1
707 709 710 714 1 -120  00  1 -120 400 1
709 710 714 716 1 -120  00  1 -120 400 1
710 714 716 718 1 -120  00  1 -120 400 1 
714 716 718 720 1 -120 400 1
716 718 720 722 1 -120 400 1
718 720 722 727 1 -120 400 1  -120 00 1
720 722 727 729 1 -120 400 1  -120 00 1
734 736 738 742 1 -120 400 1
736 738 742 745 1 -120 400 1
738 742 745 747 1 -120 400 1
742 745 747 749 1 -120 400 1
745 747 749 753 1 -120 400 1
747 749 753 755 1 -120 400 1
749 753 755 757 1 -120 400 1

[ dihedrals ]
 12  11   9   8 2 180.0 100.0
 94  92  93  91 2 180.0 50.0
161 160 158 157 2 180.0 100.0
180 179 177 176 2 180.0 100.0
194 193 191 190 2 180.0 100.0
244 242 243 241 2 180.0 50.0
270 268 269 267 2 180.0 50.0
311 310 308 307 2 180.0 100.0
348 347 345 344 2 180.0 100.0
353 351 352 350 2 180.0 50.0
381 379 380 378 2 180.0 50.0
416 414 415 413 2 180.0 50.0
441 439 440 438 2 180.0 50.0
466 464 465 463 2 180.0 50.0
625 624 622 621 2 180.0 100.0
680 678 679 677 2 180.0 50.0
694 693 691 690 2 180.0 100.0
702 700 701 699 2 180.0 50.0
726 724 725 723 2 180.0 50.0

[ virtual_sitesn ]
 10 2  12  11   9   8
159 2 161 160 158 157
178 2 180 179 177 176
192 2 194 193 191 190
309 2 311 310 308 307
346 2 348 347 345 344
623 2 625 624 622 621
692 2 694 693 691 690

[ exclusions ]
  7   8   9  10  11  12 
  8   9  10  11  12 
  9  10  11  12 
 10  11  12 
 11  12 
 43  44  45  46 
 44  45  46 
 45  46 
 69  70  71  72 
 70  71  72 
 71  72 
 90  91  92  93  94 
 91  92  93  94 
 92  93  94 
 93  94 
 95  96  97  98 
 96  97  98 
 97  98 
132 133 134 135 
133 134 135 
134 135 
141 142 143 144 
142 143 144 
143 144 
156 157 158 159 160 161 
157 158 159 160 161 
158 159 160 161 
159 160 161 
160 161 
164 165 166 167 
165 166 167 
166 167 
171 172 173 174 
172 173 174 
173 174 
175 176 177 178 179 180 
176 177 178 179 180 
177 178 179 180 
178 179 180 
179 180 
185 186 187 188 
186 187 188 
187 188 
189 190 191 192 193 194 
190 191 192 193 194 
191 192 193 194 
192 193 194 
193 194 
240 241 242 243 244 
241 242 243 244 
242 243 244 
243 244 
245 246 247 248 
246 247 248 
247 248 
259 260 261 262 
260 261 262 
261 262 
266 267 268 269 270 
267 268 269 270 
268 269 270 
269 270 
306 307 308 309 310 311 
307 308 309 310 311 
308 309 310 311 
309 310 311 
310 311 
325 326 327 328 
326 327 328 
327 328 
339 340 341 342 
340 341 342 
341 342 
343 344 345 346 347 348 
344 345 346 347 348 
345 346 347 348 
346 347 348 
347 348 
349 350 351 352 353 
350 351 352 353 
351 352 353 
352 353 
361 362 363 364 
362 363 364 
363 364 
377 378 379 380 381 
378 379 380 381 
379 380 381 
380 381 
396 397 398 399 
397 398 399 
398 399 
400 401 402 403 
401 402 403 
402 403 
412 413 414 415 416 
413 414 415 416 
414 415 416 
415 416 
433 434 435 436 
434 435 436 
435 436 
437 438 439 440 441 
438 439 440 441 
439 440 441 
440 441 
456 457 458 459 
457 458 459 
458 459 
462 463 464 465 466 
463 464 465 466 
464 465 466 
465 466 
474 475 476 477 
475 476 477 
476 477 
514 515 516 517 
515 516 517 
516 517 
518 519 520 521 
519 520 521 
520 521 
549 550 551 552 
550 551 552 
551 552 
569 570 571 572 
570 571 572 
571 572 
582 583 584 585 
583 584 585 
584 585 
610 611 612 613 
611 612 613 
612 613 
620 621 622 623 624 625 
621 622 623 624 625 
622 623 624 625 
623 624 625 
624 625 
630 631 632 633 
631 632 633 
632 633 
634 635 636 637 
635 636 637 
636 637 
648 649 650 651 
649 650 651 
650 651 
676 677 678 679 680 
677 678 679 680 
678 679 680 
679 680 
689 690 691 692 693 694 
690 691 692 693 694 
691 692 693 694 
692 693 694 
693 694 
698 699 700 701 702 
699 700 701 702 
700 701 702 
701 702 
710 711 712 713 
711 712 713 
712 713 
722 723 724 725 726 
723 724 725 726 
724 725 726 
725 726 
738 739 740 741 
739 740 741 
740 741 
749 750 751 752 
750 751 752 
751 752 
