# Supplementary material for: Exploring Free Energies of Specific Protein Conformations Using the Martini Force Field
Source: J Chem Theory Comput. 2024 Mar 1;20(5):2273–83. doi: 10.1021/acs.jctc.3c01155 (PMC10938637; doi:10.1021/acs.jctc.3c01155)
Supplement: Supplementary file 1 — ct3c01155_si_001.zip [file ct3c01155_si_001.zip › mix_rubber_bands.sh]

#!/bin/bash
# USAGE: bash mix_rubber_bands.sh file1.dat file2.dat
# file1.dat, file2.dat -- files containing 'rubber bands' fragments of the GROMACS topology.
# Expected content of both files:
# Each line:
# atom1 atom2 function optimal_distance force constant
# E.g.:
# 101 107 1 0.46284 500.0
# 101 109 1 0.61124 500.0
# 101 111 1 0.8281 500.0
# Etc.

#
# Removing temporary files and existing output
rm -f *.tmp dual.dat

rubban_A="$1"
rubban_B="$2"

# Read files into arrays
mapfile -t stateA < "$rubban_A"
mapfile -t stateB < "$rubban_B"

nol1=${#stateA[@]}
nol2=${#stateB[@]}

# Create associative arrays for stateA and stateB
declare -A stateA_map
declare -A stateB_map

for line in "${stateA[@]}"; do
    at_A=($line)
    at1A=${at_A[0]}
    at2A=${at_A[1]}
    stateA_map["$at1A|$at2A"]=$line
done

for line in "${stateB[@]}"; do
    at_B=($line)
    at1B=${at_B[0]}
    at2B=${at_B[1]}
    stateB_map["$at1B|$at2B"]=$line
done

# Create output files
common_file="common.tmp"
A_not_B_file="A_not_B.tmp"
B_not_A_file="B_not_A.tmp"

# Iterate through stateA
for i in "${!stateA[@]}"; do
    at_A=(${stateA[i]})
    at1A=${at_A[0]}
    at2A=${at_A[1]}
    opt_A=${at_A[3]}
    force_A=${at_A[4]}

    if [[ -v stateB_map["$at1A|$at2A"] ]]; then
        at_B=(${stateB_map["$at1A|$at2A"]})
        opt_B=${at_B[3]}
        force_B=${at_B[4]}
        echo "$at1A $at2A 1 $opt_A $force_A $opt_B $force_B" >> "$common_file"
        unset stateB_map["$at1A|$at2A"]
    else
        echo "$at1A $at2A 1 $opt_A $force_A $opt_A 00000" >> "$A_not_B_file"
    fi
done

# Iterate through stateB for unmatched entries
for key in "${!stateB_map[@]}"; do
    at_B=(${stateB_map["$key"]})
    at1B=${at_B[0]}
    at2B=${at_B[1]}
    opt_B=${at_B[3]}
    force_B=${at_B[4]}
    echo "$at1B $at2B 1 $opt_B 00000 $opt_B $force_B" >> "$B_not_A_file"
done

# Concatenate all output files
cat "$common_file" "$A_not_B_file" "$B_not_A_file" > dual.dat

rm -rf *tmp
