# Supplementary material for: Exploring Free Energies of Specific Protein Conformations Using the Martini Force Field
Source: J Chem Theory Comput. 2024 Mar 1;20(5):2273–83. doi: 10.1021/acs.jctc.3c01155 (PMC10938637; doi:10.1021/acs.jctc.3c01155)
Supplement: Supplementary file 1 — ct3c01155_si_001.zip [file ct3c01155_si_001.zip › GCN4_dual.itp]

; This file was generated using the following command:
; /home/valery/tutorial_env/bin/martinize2 -f 2zta_molA.pdb -x cg_2zta_molA.pdb -o cg_2zta_molA.top -sep -elastic -cys auto -maxwarn 1
; martinize with vermouth 0.9.3

; Pleas cite the following papers:
; Souza, P C T; Alessandri, R; Barnoud, J; Thallmair, S; Faustino, I; Grünewald, F; Patmanidis, I; Abdizadeh, H; Bruininks, B M H; Wassenaar, T A; Kroon, P C; Melcr, J; Nieto, V; Corradi, V; Khan, H M; Domański, J; Javanainen, M; Martinez-Seara, H; Reuter, N; Best, R B; Vattulainen, I; Monticelli, L; Periole, X; Tieleman, D P; de Vries, A H; Marrink, S J;  Nature Methods 2021; 10.1038/s41592-021-01098-3

[ moleculetype ]
protein_1 1

[ atoms ]
 1 Q5    1 ARG BB   1    1 
 2 SC3   1 ARG SC1  2  0.0 
 3 SQ3p  1 ARG SC2  3  1.0 
 4 P2    2 MET BB   4  0.0 
 5 C6    2 MET SC1  5  0.0 
 6 P2    3 LYS BB   6  0.0 
 7 SC3   3 LYS SC1  7  0.0 
 8 SQ4p  3 LYS SC2  8  1.0 
 9 P2    4 GLN BB   9  0.0 
10 P5    4 GLN SC1 10  0.0 
11 P2    5 LEU BB  11  0.0 
12 SC2   5 LEU SC1 12  0.0 
13 P2    6 GLU BB  13  0.0 
14 Q5n   6 GLU SC1 14 -1.0 
15 P2    7 ASP BB  15  0.0 
16 SQ5n  7 ASP SC1 16 -1.0 
17 P2    8 LYS BB  17  0.0 
18 SC3   8 LYS SC1 18  0.0 
19 SQ4p  8 LYS SC2 19  1.0 
20 SP2   9 VAL BB  20  0.0 
21 SC3   9 VAL SC1 21  0.0 
22 P2   10 GLU BB  22  0.0 
23 Q5n  10 GLU SC1 23 -1.0 
24 P2   11 GLU BB  24  0.0 
25 Q5n  11 GLU SC1 25 -1.0 
26 P2   12 LEU BB  26  0.0 
27 SC2  12 LEU SC1 27  0.0 
28 P2   13 LEU BB  28  0.0 
29 SC2  13 LEU SC1 29  0.0 
30 P2   14 SER BB  30  0.0 
31 TP1  14 SER SC1 31  0.0 
32 P2   15 LYS BB  32  0.0 
33 SC3  15 LYS SC1 33  0.0 
34 SQ4p 15 LYS SC2 34  1.0 
35 P2   16 ASN BB  35  0.0 
36 SP5  16 ASN SC1 36  0.0 
37 P2   17 TYR BB  37  0.0 
38 TC4  17 TYR SC1 38  0.0 
39 TC5  17 TYR SC2 39  0.0 
40 TC5  17 TYR SC3 40  0.0 
41 TN6  17 TYR SC4 41  0.0 
42 P2   18 HIS BB  42  0.0 
43 TC4  18 HIS SC1 43  0.0 
44 TN6d 18 HIS SC2 44  0.0 
45 TN5a 18 HIS SC3 45  0.0 
46 P2   19 LEU BB  46  0.0 
47 SC2  19 LEU SC1 47  0.0 
48 P2   20 GLU BB  48  0.0 
49 Q5n  20 GLU SC1 49 -1.0 
50 P2   21 ASN BB  50  0.0 
51 SP5  21 ASN SC1 51  0.0 
52 P2   22 GLU BB  52  0.0 
53 Q5n  22 GLU SC1 53 -1.0 
54 SP2  23 VAL BB  54  0.0 
55 SC3  23 VAL SC1 55  0.0 
56 SP2  24 ALA BB  56  0.0 
57 TC3  24 ALA SC1 57  0.0 
58 P2   25 ARG BB  58  0.0 
59 SC3  25 ARG SC1 59  0.0 
60 SQ3p 25 ARG SC2 60  1.0 
61 P2   26 LEU BB  61  0.0 
62 SC2  26 LEU SC1 62  0.0 
63 P2   27 LYS BB  63  0.0 
64 SC3  27 LYS SC1 64  0.0 
65 SQ4p 27 LYS SC2 65  1.0 
66 P2   28 LYS BB  66  0.0 
67 SC3  28 LYS SC1 67  0.0 
68 SQ4p 28 LYS SC2 68  1.0 
69 P2   29 LEU BB  69  0.0 
70 SC2  29 LEU SC1 70  0.0 
71 SP2  30 VAL BB  71  0.0 
72 SC3  30 VAL SC1 72  0.0 
73 Q5   31 GLY BB  73   -1 

[ bonds ]
; Backbone bonds
 1  4 1 0.350 4000
 4  6 1 0.350 4000
 6  9 1 0.350 4000
 9 11 1 0.350 4000
11 13 1 0.350 4000
13 15 1 0.350 4000
15 17 1 0.350 4000
17 20 1 0.350 4000
20 22 1 0.350 4000
22 24 1 0.350 4000
24 26 1 0.350 4000
26 28 1 0.350 4000
28 30 1 0.350 4000
30 32 1 0.350 4000
32 35 1 0.350 4000
35 37 1 0.350 4000
37 42 1 0.350 4000
42 46 1 0.350 4000
46 48 1 0.350 4000
48 50 1 0.350 4000
50 52 1 0.350 4000
52 54 1 0.350 4000
54 56 1 0.350 4000
56 58 1 0.350 4000
58 61 1 0.350 4000
61 63 1 0.350 4000
63 66 1 0.350 4000
66 69 1 0.350 4000
69 71 1 0.350 4000
71 73 1 0.350 4000

; Rubber band
1	9	1	0.50791	500	0.50791	0
1	11	1	0.60236	500	0.60236	0
1	13	1	0.83651	500	0.83651	0
4	11	1	0.47575	500	0.47575	0
4	13	1	0.59777	500	0.59777	0
4	15	1	0.81135	500	0.81135	0
6	13	1	0.48692	500	0.48692	0
6	15	1	0.60902	500	0.60902	0
6	17	1	0.81521	500	0.81521	0
9	15	1	0.49998	500	0.49998	0
9	17	1	0.62177	500	0.62177	0
9	20	1	0.84327	500	0.84327	0
11	17	1	0.48786	500	0.48786	0
11	20	1	0.63182	500	0.63182	0
11	22	1	0.84048	500	0.84048	0
13	20	1	0.49732	500	0.49732	0
13	22	1	0.62977	500	0.62977	0
13	24	1	0.82562	500	0.82562	0
15	22	1	0.48363	500	0.48363	0
15	24	1	0.60084	500	0.60084	0
15	26	1	0.81083	500	0.81083	0
17	24	1	0.48565	500	0.48565	0
17	26	1	0.60095	500	0.60095	0
17	28	1	0.816	500	0.816	0
20	26	1	0.48219	500	0.48219	0
20	28	1	0.60747	500	0.60747	0
20	30	1	0.81046	500	0.81046	0
22	28	1	0.50064	500	0.50064	0
22	30	1	0.60867	500	0.60867	0
22	32	1	0.82397	500	0.82397	0
24	30	1	0.4868	500	0.4868	0
24	32	1	0.61663	500	0.61663	0
24	35	1	0.81268	500	0.81268	0
26	32	1	0.48562	500	0.48562	0
26	35	1	0.59294	500	0.59294	0
26	37	1	0.81493	500	0.81493	0
28	35	1	0.46679	500	0.46679	0
28	37	1	0.6041	500	0.6041	0
28	42	1	0.81246	500	0.81246	0
30	37	1	0.49562	500	0.49562	0
30	42	1	0.62226	500	0.62226	0
30	46	1	0.83101	500	0.83101	0
32	42	1	0.48544	500	0.48544	0
32	46	1	0.62083	500	0.62083	0
32	48	1	0.82453	500	0.82453	0
35	46	1	0.47896	500	0.47896	0
35	48	1	0.60911	500	0.60911	0
35	50	1	0.81582	500	0.81582	0
37	48	1	0.47586	500	0.47586	0
37	50	1	0.60671	500	0.60671	0
37	52	1	0.82623	500	0.82623	0
42	50	1	0.49315	500	0.49315	0
42	52	1	0.63429	500	0.63429	0
42	54	1	0.85139	500	0.85139	0
46	52	1	0.49635	500	0.49635	0
46	54	1	0.62825	500	0.62825	0
46	56	1	0.84466	500	0.84466	0
48	54	1	0.49877	500	0.49877	0
48	56	1	0.63744	500	0.63744	0
48	58	1	0.8317	500	0.8317	0
50	56	1	0.50622	500	0.50622	0
50	58	1	0.6286	500	0.6286	0
50	61	1	0.82116	500	0.82116	0
52	58	1	0.48363	500	0.48363	0
52	61	1	0.59532	500	0.59532	0
52	63	1	0.80845	500	0.80845	0
54	61	1	0.46589	500	0.46589	0
54	63	1	0.58726	500	0.58726	0
54	66	1	0.81196	500	0.81196	0
56	63	1	0.4779	500	0.4779	0
56	66	1	0.6113	500	0.6113	0
56	69	1	0.81848	500	0.81848	0
58	66	1	0.49147	500	0.49147	0
58	69	1	0.62996	500	0.62996	0
58	71	1	0.85587	500	0.85587	0
61	69	1	0.48289	500	0.48289	0
61	71	1	0.64118	500	0.64118	0
61	73	1	0.84609	500	0.84609	0
63	71	1	0.49402	500	0.49402	0
63	73	1	0.62814	500	0.62814	0
66	73	1	0.4898	500	0.4898	0
; Side chain bonds
 1  2 1 0.330 5000
 2  3 1 0.380 5000
 4  5 1 0.40 2500
 6  7 1 0.330 5000
 7  8 1 0.360 5000
 9 10 1 0.400 5000
11 12 1 0.363 7500
13 14 1 0.400 5000
15 16 1 0.352 7500
17 18 1 0.330 5000
18 19 1 0.360 5000
22 23 1 0.400 5000
24 25 1 0.400 5000
26 27 1 0.363 7500
28 29 1 0.363 7500
30 31 1 0.287 7500
32 33 1 0.330 5000
33 34 1 0.360 5000
35 36 1 0.352 5000
37 38 1 0.325 5000
42 43 1 0.336 7500
46 47 1 0.363 7500
48 49 1 0.400 5000
50 51 1 0.352 5000
52 53 1 0.400 5000
58 59 1 0.330 5000
59 60 1 0.380 5000
61 62 1 0.363 7500
63 64 1 0.330 5000
64 65 1 0.360 5000
66 67 1 0.330 5000
67 68 1 0.360 5000
69 70 1 0.363 7500

#ifdef FLEXIBLE
; Side chain bonds
20 21 1 0.292 1000000
38 39 1 0.300 1000000
38 40 1 0.300 1000000
39 41 1 0.285 1000000
40 41 1 0.285 1000000
39 40 1 0.300 1000000
43 44 1 0.320 1000000
43 45 1 0.300 1000000
44 45 1 0.270 1000000
54 55 1 0.292 1000000
56 57 1 0.270 1000000
71 72 1 0.292 1000000
#endif

[ constraints ]
#ifndef FLEXIBLE
; Side chain bonds
20 21 1 0.292
38 39 1 0.300
38 40 1 0.300
39 41 1 0.285
40 41 1 0.285
39 40 1 0.300
43 44 1 0.320
43 45 1 0.300
44 45 1 0.270
54 55 1 0.292
56 57 1 0.270
71 72 1 0.292
#endif

[ angles ]
; BBB angles
 1  4  6 2 127 20
 4  6  9 2 127 20
 6  9 11 2 127 20
 9 11 13 2 127 20
11 13 15 2 127 20
13 15 17 2 127 20
15 17 20 2 127 20
17 20 22 2 127 20
20 22 24 2 127 20
22 24 26 2 127 20
24 26 28 2 127 20
26 28 30 2 127 20
28 30 32 2 127 20
30 32 35 2 127 20
32 35 37 2 127 20
35 37 42 2 127 20
37 42 46 2 127 20
42 46 48 2 127 20
46 48 50 2 127 20
48 50 52 2 127 20
50 52 54 2 127 20
52 54 56 2 127 20
54 56 58 2 127 20
56 58 61 2 127 20
58 61 63 2 127 20
61 63 66 2 127 20
63 66 69 2 127 20
66 69 71 2 127 20
69 71 73 2 127 20

; BBS angles regular martini
 1  4  5 2 100 25
 4  6  7 2 100 25
 6  9 10 2 100 25
 9 11 12 2 100 25
11 13 14 2 100 25
13 15 16 2 100 25
15 17 18 2 100 25
17 20 21 2 100 25
20 22 23 2 100 25
22 24 25 2 100 25
24 26 27 2 100 25
26 28 29 2 100 25
28 30 31 2 100 25
30 32 33 2 100 25
32 35 36 2 100 25
35 37 38 2 100 25
37 42 43 2 100 25
42 46 47 2 100 25
46 48 49 2 100 25
48 50 51 2 100 25
50 52 53 2 100 25
52 54 55 2 100 25
54 56 57 2 100 25
56 58 59 2 100 25
58 61 62 2 100 25
61 63 64 2 100 25
63 66 67 2 100 25
66 69 70 2 100 25
69 71 72 2 100 25

; First SBB regular martini
 2  1  4 2 100 25

; Side chain angles
 1  2  3 2 180.000 25.0
 6  7  8 2 180.000 25.0
17 18 19 2 180.000 25.0
32 33 34 2 180.000 25.0
37 38 39 2 120.000 60.0
37 38 40 2 120.000 60.0
42 43 44 2 120.000 50.0
42 43 45 2 120.000 50.0
58 59 60 2 180.000 25.0
63 64 65 2 180.000 25.0
66 67 68 2 180.000 25.0

[ dihedrals ]
41 39 40 38 2 180.0 50.0

[ exclusions ]
37 38 39 40 41 
38 39 40 41 
39 40 41 
40 41 
42 43 44 45 
43 44 45 
44 45 
